# Supplementary material for: Set4 regulates stress response genes and coordinates histone deacetylases within yeast subtelomeres
Source: Life Sci Alliance. 2021 Oct 8;4(12):e202101126. doi: 10.26508/lsa.202101126 (PMC8507492; doi:10.26508/lsa.202101126)
Supplement: Supplementary file 1 [file LSA-2021-01126_TableS1.xlsx]

## Sheet: all genes set4KO aero.-WT aero.
All genes: set4KO aerobic/WT aerobic
Gene ID	log2FoldChange	pvalue	padj	WT_1	WT_2	WT_3	set4KO_1	set4KO_2	set4KO_3	local FDR	significant (1); not significant (0)
AAC1	-0.299002	0.0247333	0.999907	280.141	240.822	251.7	213.152	196.749	224.826	0.00346691	1
ALD3	0.291348	0.0143348	0.999907	268.292	257.263	1802.53	328.609	302.691	320.3	0.0166678	1
APS1	-0.310462	0.0334704	0.999907	193.814	233.084	1643.38	166.525	162.696	184.789	0.0014482	1
BIO4	-0.399259	0.14867	0.999907	47.3955	53.1935	709.951	34.4152	43.5118	42.0907	2.67669e-06	1
COS1	-0.272134	0.0293055	0.999907	480.725	465.202	533.874	341.931	464.442	334.673	0.0114369	1
CSI1	-0.259914	0.179886	0.999907	140.494	118.96	5195.39	104.356	86.0778	113.953	0.0214757	1
CSM3	0.264166	0.105602	0.999907	147.264	158.613	347.639	144.322	192.02	197.108	0.0479098	1
CSM4	0.298706	0.384926	0.999907	24.5441	27.0803	95.9393	35.5253	26.4855	34.9045	0.00859512	1
DAL4	-0.426524	0.0187079	0.999907	125.259	122.829	111.741	88.8133	97.4287	94.4475	1.35045e-07	1
DAN1	0.740611	4.55845e-06	0.00681489	153.189	230.183	255.086	409.651	294.178	305.928	5.15182e-24	1
DAN4	0.468907	0.00383124	0.705128	137.955	156.679	625.298	225.364	177.831	178.629	1.65977e-08	1
DCG1	-0.335862	0.112621	0.999907	101.562	88.9783	341.995	79.932	81.3482	61.5962	0.000406478	1
DIA3	-0.244315	0.263681	0.999907	89.7128	76.4053	1497.78	87.7031	65.2678	67.7558	0.0342912	1
DIT1	-0.324377	0.144002	0.999907	91.4055	76.4053	5520.46	56.6185	74.7269	81.1016	0.000684559	1
ECM12	-0.323883	0.197946	0.999907	74.4786	59.9636	1178.36	67.7202	44.4578	50.3036	0.000696514	1
ENA2	-0.274287	0.480427	0.999907	29.6222	27.0803	2728.06	18.8728	23.6477	20.5321	0.00966815	1
FIT2	0.268097	0.12088	0.999907	2686.31	2973.04	498.884	3291.64	3054.34	4319.95	0.0421776	1
FIT3	0.264734	0.0849996	0.999907	7153.33	8325.27	887.156	9135.56	8254.95	11281.3	0.0458673	1
FRE7	-0.32812	0.000121083	0.0562674	963.144	1020.35	1220.12	865.93	806.861	803.83	0.00059393	1
GIP1	-0.260462	0.173342	0.999907	108.332	106.387	821.692	79.932	97.4287	94.4475	0.0210253	1
HXT9	-0.306917	0.370473	0.999907	27.0831	33.8504	59.821	33.305	24.5937	25.6651	0.0020727	1
IME1	-0.398937	0.0334344	0.999907	126.106	123.796	11077	95.4743	86.0778	90.3411	2.713e-06	1
IRC19	-0.242764	0.127406	0.999907	179.426	190.53	242.67	137.661	139.049	177.602	0.0355649	1
LEE1	0.287512	0.207414	0.999907	58.398	74.471	173.819	69.9405	79.4564	84.1815	0.0208763	1
LSO1	-0.560816	0.0403787	0.999907	52.4735	58.0293	1021.47	42.1863	32.1609	44.1439	2.37387e-13	1
MAL31	0.278845	0.218596	0.999907	767.637	754.381	291.204	780.447	699.973	1076.91	0.0303856	1
MAN2	-0.268893	0.268309	0.999907	58.398	74.471	2649.05	51.0677	68.1055	61.5962	0.0140992	1
MKK2	0.27836	0.0114751	0.999907	326.69	323.03	4740.53	367.465	409.579	419.881	0.0309175	1
MMO1	-0.338544	0.0441253	0.999907	200.584	163.449	11816.3	146.542	135.265	124.219	0.000341546	1
MRX5	-0.237723	0.0608741	0.999907	300.453	277.574	505.657	264.22	219.451	258.704	0.045363	1
NCE103	-0.355365	0.000366507	0.136982	615.295	641.224	293.461	435.185	482.414	535.887	6.65375e-05	1
PAI3	0.331705	0.160326	0.999907	48.2418	67.7009	1577.92	69.9405	86.0778	84.1815	0.00136295	1
PAU17	0.467556	0.0137329	0.999907	84.6348	99.617	1883.8	133.22	118.239	114.98	1.82383e-08	1
PAU24	1.10295	4.71298e-07	0.000939454	50.7809	57.0622	5806.02	154.313	104.996	121.139	6.32208e-56	1
PAU6	-0.476094	0.10584	0.999907	44.8564	52.2264	80.1375	34.4152	30.2691	36.9577	2.10133e-09	1
PDH1	-0.336212	0.0111533	0.999907	249.673	253.395	931.176	188.728	200.533	197.108	0.000397993	1
PEX34	-0.413417	0.00493644	0.843426	220.05	277.574	851.038	207.601	192.02	160.15	1.08141e-06	1
PIR3	0.300819	0.0583843	0.999907	227.667	184.727	878.127	208.711	253.504	230.986	0.00630414	1
PMT7	-0.266938	0.000855799	0.243699	1355.85	1347.25	2428.96	1254.49	1125.63	1132.34	0.0157056	1
PRR2	-0.302476	0.0586029	0.999907	205.662	168.285	607.239	157.644	129.59	157.07	0.00285489	1
RGM1	0.326897	0.0467023	0.999907	124.413	130.566	602.725	170.966	139.995	173.496	0.00213217	1
RPL41A	-0.267213	0.000537601	0.189109	17178.3	18468.8	23156.4	14629.8	16536.4	16213.1	0.0154793	1
RPL41B	-0.445209	0.0325596	0.999907	9226.88	11559.4	17436.1	9214.38	9025.87	7915.11	5.67521e-08	1
RTC2	0.488758	0.108003	0.999907	30.4685	32.8833	160.275	43.2965	49.1873	39.0109	1.14678e-09	1
SDD1	-0.253819	0.280084	0.999907	99.869	66.7337	431.162	69.9405	57.7005	74.942	0.0264834	1
SDH6	-0.287261	0.152576	0.999907	122.72	107.354	463.895	78.8218	84.186	119.086	0.00553514	1
SEN15	-0.257177	0.0926323	0.999907	205.662	190.53	1125.31	202.05	149.454	163.23	0.0237239	1
SHU2	-0.263952	0.0366311	0.999907	283.526	258.23	1391.68	229.804	227.964	239.199	0.0181581	1
SMX2	0.301838	0.180404	0.999907	68.5542	65.7666	738.168	75.4913	71.8891	91.3677	0.00614112	1
SNO2	-0.418855	0.101206	0.999907	60.0907	70.6023	230.254	41.0762	63.376	46.1971	4.6871e-07	1
SNZ3	-0.256956	0.210931	0.999907	92.2519	93.8141	273.145	75.4913	95.5369	74.942	0.0239054	1
SOM1	0.290383	0.0738238	0.999907	131.184	129.599	988.739	150.983	157.021	153.99	0.0177261	1
SPO21	-0.537085	0.0233101	0.999907	81.2494	73.5038	3363.52	48.8473	48.2414	62.6228	1.2034e-12	1
SPO23	-0.499129	0.119337	0.999907	42.3174	39.6534	76.7514	27.7542	30.2691	25.6651	7.45884e-11	1
SPO75	-0.269684	0.0110075	0.999907	499.345	500.019	803.633	439.626	459.712	373.684	0.0134495	1
SPR3	-0.400516	0.187662	0.999907	49.9345	35.7847	2642.28	34.4152	33.1068	31.8247	2.53509e-06	1
SPS2	-0.32244	0.152762	0.999907	88.0201	69.6352	202.037	67.7202	57.7005	73.9154	0.000731442	1
SUF7	0.279549	0.553537	0.999907	15.2343	11.6059	95.9393	18.8728	13.2427	18.4789	0.0296134	1
SUP51	0.305747	0.516579	0.999907	15.2343	11.6059	6728.17	21.0932	17.0264	13.3458	0.00551573	1
SUP61	0.479433	0.187521	0.999907	20.3123	19.3431	14.6731	33.305	26.4855	32.8513	3.81333e-09	1
TCA17	-0.309989	0.0449608	0.999907	175.194	199.234	1137.73	173.186	154.183	135.512	0.00153161	1
TDA8	-0.243276	0.122707	0.999907	209.894	189.562	1021.47	189.838	140.941	157.07	0.035144	1
THI2	0.273809	0.254285	0.999907	63.4761	54.1607	63.2071	64.3897	71.8891	66.7292	0.0359109	1
THI4	-0.283901	0.273083	0.999907	70.2468	48.3578	439.063	62.1693	48.2414	49.2769	0.00612693	1
TIR2	0.439351	0.0705853	0.999907	49.9345	49.3249	844.266	63.2795	68.1055	71.8622	2.48403e-07	1
TIR4	0.45102	0.000678437	0.225392	261.521	293.048	50.7914	456.278	339.582	335.699	3.83212e-08	1
YAL037C-A	-0.504837	0.228772	0.999907	26.2368	18.376	1030.5	21.0932	13.2427	16.4256	6.1071e-11	1
YAR066W	-0.393281	0.0849359	0.999907	78.7103	108.321	152.374	88.8133	62.43	59.543	3.35031e-06	1
YCL042W	0.439665	3.15839e-05	0.0314786	550.126	659.6	321.679	788.218	705.649	844.894	2.37655e-07	1
YDL009C	-0.3517	0.020811	0.999907	178.579	197.3	1651.28	163.194	137.157	145.778	7.41121e-05	1
YDR102C	-0.412955	0.0804059	0.999907	85.4811	66.7337	1400.71	63.2795	48.2414	63.6494	1.13352e-06	1
YDR182W-A	0.536416	0.0849862	0.999907	33.8539	27.0803	100.454	57.7287	40.6741	37.9843	1.88016e-11	1
YDR366C	0.402265	0.22605	0.999907	31.3149	22.2446	247.185	41.0762	41.62	29.7715	6.7875e-06	1
YEL075C	-0.49378	0.0351623	0.999907	85.4811	76.4053	144.473	53.288	53.9169	56.4632	9.80212e-11	1
YER138C	-0.316421	0.322134	0.999907	38.932	31.9161	505.657	29.9745	28.3773	32.8513	0.000877178	1
YGR164W	0.392857	0.0297855	0.999907	130.338	102.518	457.123	142.101	130.536	171.443	1.43055e-05	1
YGR273C	-0.313881	0.379333	0.999907	31.3149	32.8833	108.355	27.7542	24.5937	20.5321	0.000938688	1
YHL005C	-0.255309	0.341334	0.999907	48.2418	53.1935	572.25	39.966	50.1332	44.1439	0.0252592	1
YIL012W	-0.241615	0.575963	0.999907	16.927	24.1789	502.27	14.4322	19.8641	16.4256	0.0365092	1
YIL134C-A	-0.458369	0.26543	0.999907	25.3904	20.3103	275.402	18.8728	19.8641	13.3458	4.10905e-09	1
YJL077W-B	-0.401501	0.0674492	0.999907	77.0176	89.9454	1165.94	58.8388	70.9432	65.7026	2.42407e-06	1
YJR029W	-0.500857	0.0032083	0.639521	230.207	203.103	4684.09	143.211	183.506	114.98	7.04975e-11	1
YKL065W-A	-0.355048	0.248416	0.999907	47.3955	36.7519	428.905	37.7457	28.3773	32.8513	6.71925e-05	1
YLR157C-B	-0.25142	0.179036	0.999907	116.796	121.862	293.461	89.9235	123.914	99.5805	0.0284535	1
YLR236C	0.419602	0.0289805	0.999907	90.5592	90.9126	1294.62	128.779	140.941	100.607	9.25609e-07	1
YLR342W-A	-0.457881	0.000767632	0.239881	421.481	471.972	838.622	313.067	411.471	262.81	4.16427e-09	1
YMR001C-A	-0.454599	0.0112647	0.999907	156.574	137.336	92.5532	113.237	121.076	87.2613	1.74039e-08	1
YMR272W-B	0.417867	0.315339	0.999907	21.1587	13.5402	410.846	21.0932	26.4855	21.5587	9.85093e-07	1
YMR321C	0.564302	0.229332	0.999907	12.6952	9.67155	1491.01	17.7627	20.81	17.4523	5.75052e-13	1
YNL184C	0.388547	0.0262148	0.999907	97.33	108.321	73.3653	127.669	141.886	141.671	1.77497e-05	1
YOL159C-A	-0.24668	0.210517	0.999907	119.335	92.8469	367.955	84.3727	87.0237	95.4741	0.0323475	1
YOR029W	0.342824	0.324648	0.999907	25.3904	28.0475	339.738	38.8558	29.3232	28.7449	0.000448234	1
YOR105W	-0.328137	0.135752	0.999907	82.9421	82.2082	370.213	68.8303	59.5923	65.7026	0.000593504	1
YOR161C-C	-0.243794	0.487125	0.999907	29.6222	39.6534	71.1079	24.4237	26.4855	28.7449	0.0347187	1
YPL257W-B	0.322579	0.298159	0.999907	33.0076	27.0803	876.998	38.8558	48.2414	37.9843	0.00282287	1
YPL261C	0.282124	0.230855	0.999907	77.0176	65.7666	120.771	91.0336	63.376	87.2613	0.0267877	1
YPR053C	0.286755	0.00837806	0.999907	472.262	468.103	62.0784	519.558	507.008	622.121	0.0217068	1
YPR137C-B	-0.393975	0.0749476	0.999907	115.103	82.2082	3811.61	76.6015	73.781	63.6494	3.27207e-06	1
YPS6	-0.311274	0.0227065	0.999907	314.841	275.639	4169.41	212.042	248.774	214.56	0.00130526	1
ZNF1	0.299992	0.067501	0.999907	216.665	236.953	238.155	214.262	243.099	288.475	0.00718404	1
AHT1	-0.269038	0.289593	0.999907	77.0176	65.7666	1781.08	79.932	43.5118	54.41	0.0139805	1
API2	-0.282274	0.544763	0.999907	18.6196	14.5073	69.9793	15.5423	9.4591	22.5853	0.00641355	1
CDA1	0.59933	0.297748	0.999907	11.0025	5.80293	18.0592	16.6525	8.51319	14.3724	8.98839e-15	1
CDC65	0.827357	0.121296	0.999907	10.1562	9.67155	2125.34	16.6525	10.405	22.5853	7.62864e-30	1
COS12	-1.03722	0.00226132	0.500839	91.4055	36.7519	7.90088	38.8558	36.8905	19.5055	7.43345e-51	1
COS4	-0.859006	0.0854185	0.999907	23.6977	19.3431	104.969	14.4322	6.62137	11.2926	4.21376e-34	1
DDR2	0.32839	0.430344	0.999907	111.718	204.07	23.7026	123.228	220.397	170.416	0.0018933	1
DGR1	-0.242769	0.657949	0.999907	19.466	15.4745	31.6035	12.2118	10.405	12.3192	0.0355612	1
ECM11	-0.62766	0.156343	0.999907	21.1587	17.4088	93.6819	14.4322	19.8641	11.2926	7.56682e-17	1
EMT4	0.614164	0.311824	0.999907	10.1562	4.83578	32.7322	16.6525	5.67546	16.4256	4.03333e-15	1
FRM2	-0.298516	0.312715	0.999907	47.3955	48.3578	137.701	25.5338	49.1873	46.1971	0.00355248	1
HPA2	-0.302379	0.533104	0.999907	17.7733	22.2446	31.6035	14.4322	12.2968	14.3724	0.0028721	1
HXT14	-0.547376	0.322046	0.999907	18.6196	16.4416	1926.69	14.4322	15.1346	3.07981	7.8447e-13	1
IGD1	0.301524	0.310693	0.999907	566.207	865.604	2036.17	597.27	887.263	919.836	0.00619135	1
MCH2	0.380866	0.249349	0.999907	37.2393	32.8833	40.6331	46.627	39.7282	32.8513	2.38873e-05	1
PAU10	2.01655	0.00013173	0.0562674	6.77078	3.86862	106.098	33.305	15.1346	34.9045	1.27231e-193	1
PAU12	0.489421	0.230268	0.999907	23.6977	16.4416	44145.6	25.5338	18.9182	34.9045	1.12126e-09	1
PAU13	1.2496	1.59972e-05	0.0191326	37.2393	32.8833	10.1583	109.906	60.5382	65.7026	3.07926e-72	1
PAU3	0.533265	0.203577	0.999907	12.6952	22.2446	67.7219	23.3135	22.7018	25.6651	2.20932e-11	1
PAU5	1.07381	4.64841e-05	0.0397107	33.0076	58.0293	64.3358	123.228	76.6187	84.1815	5.82138e-52	1
PAU9	1.71795	0.000118368	0.0562674	5.07809	19.3431	44.0192	45.5168	26.4855	41.0641	8.31529e-141	1
PBI1	0.349291	0.0383632	0.999907	186.196	225.347	40.6331	286.423	181.615	296.688	0.000358734	1
RGI1	0.332783	0.386745	0.999907	1395.63	2003.95	187.364	1262.26	2211.54	2016.25	0.00119047	1
RGI2	0.716095	0.21914	0.999907	7.61713	9.67155	40.6331	12.2118	11.3509	14.3724	1.28554e-21	1
RRT15	1.71401	0.0946617	0.999907	9.30982	22.2446	18.0592	94.3641	5.67546	62.6228	9.49808e-141	1
RUF21	-0.55358	0.0353445	0.999907	66.0151	71.5695	606.111	55.5083	60.5382	66.7292	5.31939e-13	1
SEO1	-0.338837	0.312231	0.999907	49.0882	24.1789	279.917	32.1948	36.8905	28.7449	0.000334435	1
SOE1	0.635586	0.128026	0.999907	16.927	9.67155	32.7322	24.4237	28.3773	32.8513	8.77298e-17	1
SPS22	0.311464	0.528964	0.999907	16.927	20.3103	20.3166	14.4322	14.1886	26.6917	0.00460108	1
SRT1	-0.362682	0.450982	0.999907	23.6977	12.573	6.77219	11.1017	14.1886	15.399	5.14149e-05	1
SUF10	0.824301	0.126665	0.999907	12.6952	8.7044	55.3062	13.322	20.81	14.3724	9.15248e-30	1
SUF23	0.318575	0.498943	0.999907	13.5416	14.5073	53.0488	27.7542	10.405	19.5055	0.00346349	1
SUF5	-0.672668	0.194571	0.999907	16.0806	12.573	5.64349	11.1017	6.62137	14.3724	1.25002e-19	1
SUF9	-0.258372	0.401713	0.999907	39.7783	50.2921	22.574	48.8473	26.4855	54.41	0.0227423	1
SUP16	0.308836	0.277764	0.999907	49.9345	35.7847	37.247	68.8303	46.3496	45.1705	0.00502162	1
TGA1	0.781962	0.202679	0.999907	9.30982	6.77009	23.7026	16.6525	3.78364	26.6917	7.8631e-27	1
THI12	-0.34881	0.52939	0.999907	18.6196	14.5073	5.64349	12.2118	14.1886	6.15962	9.29761e-05	1
TMA10	0.288431	0.481397	0.999907	180.272	264.033	11.287	160.974	264.855	253.571	0.0198685	1
UTR5	0.349362	0.241612	0.999907	44.0101	50.2921	118.513	39.966	53.9169	61.5962	0.000357752	1
YBL111C	-0.735163	0.0986813	0.999907	24.5441	16.4416	952.621	12.2118	15.1346	13.3458	2.02815e-23	1
YBR027C	-0.37612	0.369344	0.999907	17.7733	22.2446	106.098	22.2033	20.81	13.3458	2.36393e-05	1
YBR032W	0.364142	0.26972	0.999907	37.2393	23.2117	27.0887	32.1948	45.4037	61.5962	0.000153186	1
YBR144C	-0.402998	0.182802	0.999907	63.4761	39.6534	33.8609	44.4067	39.7282	28.7449	2.2554e-06	1
YBR182C-A	-0.563374	0.123678	0.999907	45.7028	37.7191	48.534	23.3135	21.7559	26.6917	1.33282e-13	1
YBR296C-A	-0.482809	0.234797	0.999907	33.8539	21.2774	111.741	23.3135	13.2427	20.5321	1.34068e-09	1
YCR001W	-0.507585	0.181758	0.999907	36.3929	23.2117	19.1879	27.7542	15.1346	22.5853	5.45646e-11	1
YDL022C-A	-0.732124	0.153574	0.999907	14.3879	17.4088	47.4053	6.661	10.405	13.3458	2.55628e-23	1
YDL159W-B	-0.791827	0.015416	0.999907	44.0101	49.3249	103.84	31.0847	27.4314	18.4789	2.69189e-28	1
YDL218W	-0.278384	0.192384	0.999907	93.0982	118.96	19.1879	77.7117	110.671	70.8356	0.00709869	1
YEL009C-A	-0.822713	0.147079	0.999907	11.8489	10.6387	15.8018	7.77117	7.56728	9.23943	4.34959e-31	1
YEL014C	-0.50424	0.00632039	0.969127	185.35	199.234	80.1375	106.576	180.669	111.9	6.24846e-11	1
YEL076C	-0.398558	0.18064	0.999907	55.8589	49.3249	183.978	57.7287	28.3773	34.9045	2.75567e-06	1
YER084W	-0.390276	0.307458	0.999907	35.5466	36.7519	15.8018	16.6525	36.8905	19.5055	3.6889e-06	1
YER181C	-0.671348	0.0714339	0.999907	37.2393	36.7519	23.7026	17.7627	17.9723	26.6917	2.05514e-19	1
YFL002W-A	0.564306	0.304891	0.999907	14.3879	12.573	64.3358	13.322	17.0264	15.399	5.74966e-13	1
YFL064C	-2.28188	0.000802276	0.239881	35.5466	22.2446	24.8313	4.44067	6.62137	2.05321	5.53138e-252	1
YFL065C	-1.53251	0.00572104	0.900311	34.7003	32.8833	3.38609	14.4322	2.83773	10.266	6.68372e-111	1
YFL066C	-1.19641	0.00343216	0.662075	60.937	56.095	5.64349	32.1948	11.3509	18.4789	1.88722e-66	1
YFL067W	-1.42211	0.061684	0.999907	99.869	86.0768	10.1583	31.0847	15.1346	29.7715	9.81817e-95	1
YFR054C	-0.268401	0.462476	0.999907	23.6977	47.3906	22.574	34.4152	24.5937	23.6119	0.0145032	1
YGL007C-A	-0.333036	0.419426	0.999907	34.7003	27.0803	16.9305	36.6355	18.9182	12.3192	0.000474895	1
YGL015C	-0.430397	0.284115	0.999907	21.1587	24.1789	28.2174	25.5338	28.3773	16.4256	1.18816e-07	1
YGL088W	0.569527	0.0189901	0.999907	68.5542	50.2921	12.4157	115.457	74.7269	74.942	4.59515e-13	1
YGR066C	-0.37694	0.20528	0.999907	52.4735	42.5548	399.559	35.5253	28.3773	46.1971	2.19453e-05	1
YGR161W-B	-0.593494	0.293619	0.999907	11.0025	21.2774	51.9201	12.2118	13.2427	4.10641	5.40386e-15	1
YHL037C	0.702851	0.112537	0.999907	10.1562	13.5402	19.1879	19.983	20.81	29.7715	2.21909e-21	1
YHL049C	-0.3031	0.463241	0.999907	27.0831	19.3431	29.3461	28.8643	11.3509	27.7183	0.00274496	1
YHR007C-A	-0.333744	0.309485	0.999907	33.8539	41.5877	37.247	27.7542	42.5659	23.6119	0.000457753	1
YHR054C	-0.334259	0.539199	0.999907	16.0806	9.67155	309.263	15.5423	4.72955	16.4256	0.000445299	1
YHR086W-A	0.404529	0.525784	0.999907	13.5416	3.86862	44.0192	8.88133	5.67546	23.6119	4.97892e-06	1
YHR219W	-0.263882	0.571404	0.999907	15.2343	15.4745	11.287	16.6525	17.9723	10.266	0.0182162	1
YIL046W-A	0.305507	0.44592	0.999907	13.5416	20.3103	23.7026	23.3135	24.5937	27.7183	0.00555415	1
YIL054W	-0.340881	0.327659	0.999907	38.932	29.0147	160.275	43.2965	21.7559	24.6385	0.000284945	1
YJL007C	-0.395401	0.210954	0.999907	49.0882	41.5877	28.2174	52.1778	22.7018	35.9311	3.11138e-06	1
YJL052C-A	-0.428724	0.425421	0.999907	11.0025	11.6059	54.1775	9.9915	9.4591	11.2926	1.25827e-07	1
YJL114W	-0.319396	0.302845	0.999907	49.9345	30.949	14.6731	35.5253	31.215	37.9843	0.000805147	1
YJL136W-A	0.408877	0.433351	0.999907	12.6952	10.6387	19.1879	11.1017	11.3509	23.6119	1.50427e-06	1
YKL102C	0.266128	0.454647	0.999907	40.6247	44.4891	37.247	44.4067	32.1609	45.1705	0.0443377	1
YLL067C	-0.992641	0.0250643	0.999907	25.3904	20.3103	14.6731	8.88133	12.2968	18.4789	1.60939e-44	1
YLR285C-A	-1.46334	0.000130804	0.0562674	352.081	456.497	33.8609	148.762	240.261	111.9	2.72021e-100	1
YLR462W	-0.424591	0.0836953	0.999907	86.3275	72.5367	574.507	74.3812	49.1873	48.2503	1.43149e-07	1
YML039W	-0.376774	0.309742	0.999907	33.8539	36.7519	12.4157	16.6525	34.0528	22.5853	2.22883e-05	1
YMR175W-A	0.440274	0.278801	0.999907	16.927	31.9161	104.969	24.4237	31.215	27.7183	2.16768e-07	1
YMR206W	0.351556	0.12932	0.999907	98.1763	142.172	99.3254	102.135	131.481	159.123	0.000327389	1
YMR230W-A	-0.405045	0.264383	0.999907	40.6247	26.1132	12.4157	36.6355	16.0805	29.7715	2.02472e-06	1
YOL155W-A	-0.281455	0.465163	0.999907	33.0076	35.7847	72.2366	35.5253	15.1346	24.6385	0.00655783	1
YOL160W	0.415736	0.381971	0.999907	11.0025	13.5402	37.247	25.5338	13.2427	16.4256	1.05818e-06	1
YOL162W	0.290353	0.573839	0.999907	9.30982	8.7044	21.4453	17.7627	11.3509	18.4789	0.0177589	1
YOL164W-A	-0.323416	0.539377	0.999907	18.6196	13.5402	16.9305	16.6525	11.3509	7.18622	0.000707829	1
YOR293C-A	-0.706371	0.0243416	0.999907	35.5466	51.2592	69.9793	33.305	30.2691	27.7183	1.72602e-21	1
YOR343C	-0.327998	0.294562	0.999907	63.4761	63.8323	63.2071	49.9575	24.5937	60.5696	0.000596874	1
YOR376W	-0.286439	0.615349	0.999907	11.8489	15.4745	20.3166	11.1017	5.67546	13.3458	0.00567995	1
YPR108W-A	0.304757	0.625792	0.999907	16.927	3.86862	42.8905	16.6525	13.2427	6.15962	0.00567419	1
YPR195C	0.269386	0.265725	0.999907	79.5567	70.6023	25.96	73.271	76.6187	86.2347	0.0407633	1
YPR203W	-0.619497	0.171564	0.999907	32.1612	21.2774	7.90088	25.5338	13.2427	9.23943	1.31694e-16	1
SET4	-7.2054	3.46e-22	2.07e-18	208.202	226.314	37.247	0	3.78364	0	0	1
AAC3	-0.18427	0.0811022	0.999907	404.554	454.563	814.92	363.024	389.715	386.003	0.237608	0
AAD10	0.118543	0.494969	0.999907	128.645	110.256	258.472	126.559	141.886	149.884	0.897039	0
AAD14	0.109536	0.488974	0.999907	164.191	156.679	436.806	145.432	179.723	200.188	0.909355	0
AAD3	-0.136142	0.186776	0.999907	424.02	408.14	147.859	377.457	384.039	376.763	0.56679	0
AAD4	0.0123199	0.938085	0.999907	178.579	184.727	167.047	148.762	172.156	206.347	1	0
AAD6	-0.0447177	0.692654	0.999907	358.851	407.172	418.747	407.431	344.311	356.231	1	0
AAH1	-0.0284012	0.654313	0.999907	2930.06	2778.64	159.146	2864.23	2869.89	2899.13	1	0
AAP1	-0.0127254	0.842311	0.999907	4594.82	4539.83	375.856	4185.33	4759.82	4425.69	1	0
AAR2	0.0469068	0.701376	0.999907	428.252	394.599	3099.4	484.033	419.038	344.939	1	0
AAT1	-0.0313213	0.666605	0.999907	1297.45	1261.17	4355.64	1282.24	1267.52	1309.95	1	0
AAT2	0.0199854	0.724077	0.999907	10133.3	10769.3	382.628	10261.3	11117.3	10640.7	1	0
ABD1	-0.02861	0.714677	0.999907	1013.92	1115.13	1388.3	1035.79	1006.45	1026.6	1	0
ABF1	-0.0024227	0.97635	0.999907	1828.96	1972.03	10682	1703	2095.19	1799.64	1	0
ABF2	-0.0159242	0.812898	0.999907	2418.02	2418.86	1000.03	2265.85	2413.96	2281.11	1	0
ABM1	0.238775	0.197564	0.999907	166.73	113.157	1809.3	143.211	142.832	188.895	0.147569	0
ABP1	0.0423925	0.543503	0.999907	8091.08	8240.16	2198.7	7671.25	9348.43	8361.68	1	0
ABP140	-0.0296916	0.633974	0.999907	4350.23	4151.03	120.771	4307.45	4319.97	4300.44	1	0
ABZ1	0.00510861	0.935749	0.999907	2169.19	2211.88	8320.76	2133.74	2248.43	2142.52	1	0
ABZ2	0.0434882	0.610492	0.999907	708.393	773.724	4699.9	741.591	795.51	741.207	1	0
ACA1	-0.058424	0.556857	0.999907	530.66	553.213	2120.82	499.575	473.901	541.02	1	0
ACB1	0.0175288	0.764061	0.999907	4948.59	4612.36	730.267	4787.04	4770.22	5025.22	1	0
ACC1	0.00551738	0.92153	0.999907	34651.2	35356.3	490.983	34089.9	37639.6	34752.6	1	0
ACE2	0.0456687	0.580173	0.999907	1013.08	1011.64	4844.37	1061.32	1060.36	935.235	1	0
ACF2	0.0222691	0.804978	0.999907	1000.38	960.385	36074.3	877.031	951.585	1015.31	1	0
ACF4	0.0544427	0.599703	0.999907	436.715	430.384	934.562	444.067	415.254	488.663	0.989954	0
ACH1	0.10411	0.224029	0.999907	986.841	1041.63	836.365	972.506	1165.36	1056.37	0.916775	0
ACK1	0.0623123	0.475716	0.999907	1008.85	865.604	430.034	916.997	1014.02	938.315	0.977795	0
ACL4	0.0348158	0.629091	0.999907	1426.94	1413.01	944.72	1506.5	1515.35	1501.92	1	0
ACM1	0.165022	0.250373	0.999907	209.894	173.121	871.355	208.711	207.154	210.454	0.663402	0
ACO1	-0.136302	0.0362496	0.999907	14578.3	15509.3	1580.18	13710.6	14898.1	12678.5	0.565579	0
ACO2	0.00808873	0.889362	0.999907	3404.01	3352.16	173.819	3467.05	3482.84	3401.14	1	0
ACP1	0.05088	0.485484	0.999907	1413.4	1591.94	15295	1585.32	1594.8	1500.89	0.995459	0
ACS1	0.0828257	0.411697	0.999907	464.645	481.643	3539.6	455.168	490.927	521.514	0.946099	0
ACS2	0.0127761	0.844691	0.999907	7794.86	8099.93	1515.84	7551.35	8810.2	7893.55	1	0
ACT1	-0.0101836	0.860349	0.999907	46333.3	48232	439.063	45164.9	50384.8	45585.3	1	0
ADA2	0.0908897	0.265418	0.999907	892.897	851.097	8152.58	895.904	993.205	895.198	0.934852	0
ADD37	0.0434797	0.658233	0.999907	550.972	470.038	47574.6	535.1	523.088	520.488	1	0
ADD66	0.0970298	0.259708	0.999907	627.99	637.355	871.355	663.88	675.38	700.143	0.926456	0
ADE1	0.122648	0.0304071	0.999907	3602.06	3617.16	509.043	3922.22	4018.22	3995.54	0.883583	0
ADE12	0.028361	0.657158	0.999907	3760.32	3776.74	642.229	3696.85	4144.03	3701.93	1	0
ADE13	0.0867091	0.111795	0.999907	6334.07	6326.16	3747.28	6542.21	6972.3	6656.49	0.940569	0
ADE16	0.039993	0.531215	0.999907	4407.78	4710.05	3784.52	4385.16	4965.08	4686.44	1	0
ADE17	0.136186	0.0148497	0.999907	4989.22	4758.4	6336.51	5207.79	5456.95	5360.92	0.821981	0
ADE2	-0.00395888	0.956405	0.999907	1288.14	1296.96	4539.62	1278.91	1264.68	1235	1	0
ADE3	0.0624577	0.372308	0.999907	12990.6	14565.4	4834.21	13175.5	15430.6	13812.9	0.97757	0
ADE4	0.0520224	0.413235	0.999907	2727.78	2700.3	1200.93	2711.03	2777.19	2997.68	0.993694	0
ADE5%2C7	0.089734	0.146399	0.999907	10552.3	11025.6	13069.2	10884.1	12443.4	11448.7	0.936433	0
ADE6	0.0462942	0.490052	0.999907	11546.7	12423.1	2758.54	11909.9	13772.4	12148.8	1	0
ADE8	0.134478	0.0473046	0.999907	2170.04	2344.38	11107.5	2335.79	2514.23	2605.52	0.829752	0
ADH1	0.00758397	0.918823	0.999907	265384	302304	12674.1	265229	321406	273001	1	0
ADH2	-0.0127207	0.917507	0.999907	279.295	304.654	2281.1	330.83	283.773	279.236	1	0
ADH3	0.0401301	0.522166	0.999907	7926.89	8481.95	287448	8106.44	9099.65	8145.07	1	0
ADH4	0.0435708	0.594793	0.999907	1030	976.827	318.293	1131.26	1060.36	1047.14	1	0
ADH5	0.0811266	0.400724	0.999907	655.073	738.907	8251.91	651.668	717	761.739	0.948724	0
ADH6	0.0199936	0.755854	0.999907	5868.57	6332.93	1137.73	5961.59	6655.42	6352.62	1	0
ADH7	0.174857	0.309028	0.999907	154.882	114.124	619.655	138.771	148.508	159.123	0.587774	0
ADI1	0.055947	0.551262	0.999907	781.179	853.031	6514.84	817.083	746.323	906.491	0.98763	0
ADK1	0.057311	0.28933	0.999907	10478.6	10322.4	125.285	10587.7	11200.5	11147.9	0.985522	0
ADK2	-0.0464521	0.732179	0.999907	223.436	203.103	739.297	220.923	212.83	216.613	1	0
ADO1	0.0595855	0.304392	0.999907	9462.17	9541.95	10856.9	9446.41	10432.4	10226	0.982008	0
ADP1	-0.109055	0.0643206	0.999907	5536.81	5923.83	246.056	5473.12	5261.15	5078.61	0.767022	0
ADR1	0.0296024	0.770854	0.999907	906.438	1128.67	9888.52	933.65	1025.37	966.034	1	0
ADY2	-0.060668	0.770883	0.999907	88.8665	97.6827	5592.7	82.1523	75.6728	97.5273	0.999043	0
ADY3	0.0247843	0.830478	0.999907	377.471	309.49	829.593	337.491	349.041	361.364	1	0
ADY4	-0.1249	0.259107	0.999907	413.018	378.158	79.0088	391.889	348.095	393.189	0.650318	0
AEP1	-0.0741803	0.357836	0.999907	853.118	871.407	341.995	812.642	835.238	862.347	0.94636	0
AEP2	-0.145107	0.108204	0.999907	787.103	778.56	444.707	781.557	650.786	732.995	0.498872	0
AEP3	0.0855454	0.413467	0.999907	391.013	424.581	921.017	448.507	403.903	453.759	0.94216	0
AFB1	-0.117406	0.445653	0.999907	170.962	176.989	827.335	147.652	155.129	159.123	0.705514	0
AFG1	0.0336272	0.642313	0.999907	1813.72	1967.19	415.361	1785.15	1994.92	1899.22	1	0
AFG2	0.0603002	0.373505	0.999907	2027	2103.56	152.374	2293.6	2201.13	2171.27	0.980904	0
AFG3	0.00617925	0.917817	0.999907	2913.97	3040.74	1768.67	2917.52	3048.67	3053.12	1	0
AFI1	0.0727119	0.435544	0.999907	584.826	525.165	2266.42	609.481	589.302	566.685	0.961726	0
AFR1	0.0765184	0.490962	0.999907	740.554	747.611	3029.42	650.558	701.865	881.852	0.955844	0
AFT1	-0.0275206	0.681207	0.999907	1861.12	1817.28	567.735	1800.69	1715.88	1798.61	1	0
AFT2	-0.0217632	0.811986	0.999907	638.146	590.932	628.685	652.778	595.923	592.35	1	0
AGA1	-0.094026	0.371069	0.999907	512.887	521.297	1734.81	498.465	542.006	426.04	0.868984	0
AGA2	-0.00792025	0.933214	0.999907	658.458	623.815	638.843	657.219	677.271	568.738	1	0
AGC1	-0.0819004	0.336531	0.999907	801.491	832.721	532.745	710.507	797.402	765.846	0.91626	0
AGE1	0.00106379	0.989625	0.999907	1159.5	1020.35	630.942	1050.22	1049.96	1164.17	1	0
AGE2	0.0552895	0.4537	0.999907	1024.08	1017.45	773.158	1067.98	1056.58	1081.01	0.988646	0
AGP1	-0.0642424	0.468086	0.999907	1213.66	1300.82	1080.16	1111.28	1325.22	1078.96	0.985107	0
AGP2	-0.0357237	0.715283	0.999907	1063.01	1090.95	1044.05	890.353	1047.12	1001.96	1	0
AGP3	-0.0235842	0.874922	0.999907	165.038	199.234	1162.56	172.076	169.318	193.001	1	0
AGX1	0.0266583	0.845698	0.999907	252.212	255.329	856.681	243.126	219.451	274.103	1	0
AHA1	-0.0278248	0.745741	0.999907	1720.62	2026.19	179.463	1885.06	2029.92	1651.8	1	0
AHC1	0.0267364	0.74578	0.999907	1255.98	1210.88	213.324	1160.12	1188.06	1240.14	1	0
AHC2	0.0565331	0.456194	0.999907	1139.18	1100.62	1932.33	1175.67	1136.98	1249.38	0.986724	0
AHK1	-0.0488749	0.49248	0.999907	1251.75	1214.75	1050.82	1167.9	1196.58	1213.44	1	0
AHP1	0.0587614	0.303498	0.999907	41910.3	44020.1	1186.26	42360.6	47019.3	45923	0.983281	0
AIF1	-0.0682205	0.481426	0.999907	511.194	482.611	1234.8	471.821	456.874	486.61	0.969596	0
AIM10	-0.0974927	0.323093	0.999907	564.514	625.75	43978.6	531.77	543.898	521.514	0.852178	0
AIM11	0.0276158	0.802771	0.999907	401.169	367.519	488.726	380.787	365.121	434.253	1	0
AIM14	-0.142462	0.0616583	0.999907	1159.5	1240.86	516.943	1151.24	1099.15	1043.03	0.51891	0
AIM17	0.0999215	0.611972	0.999907	3551.27	4233.24	388.272	3322.73	3915.12	4069.45	0.922502	0
AIM18	0.0161978	0.876035	0.999907	461.259	525.165	1235.92	454.058	482.414	514.328	1	0
AIM19	0.0272287	0.803715	0.999907	404.554	362.683	2765.31	360.804	386.877	403.455	1	0
AIM2	0.0371449	0.622173	0.999907	956.373	953.615	448.093	970.285	975.233	990.672	1	0
AIM20	0.0346064	0.671198	0.999907	1026.62	1004.87	361.183	1151.24	1055.64	1030.71	1	0
AIM21	0.0104683	0.88357	0.999907	1918.67	2090.02	951.492	1911.71	1938.17	2018.3	1	0
AIM22	0.00290886	0.976305	0.999907	500.191	460.366	1130.95	510.677	478.63	483.53	1	0
AIM23	-0.125858	0.228233	0.999907	413.018	424.581	1814.95	414.092	385.931	372.657	0.643261	0
AIM24	-0.0479823	0.523893	0.999907	1061.32	1026.15	509.043	1031.34	996.989	1043.03	1	0
AIM25	-0.058504	0.547231	0.999907	534.045	501.954	442.449	530.66	518.359	476.344	1	0
AIM26	0.222832	0.175729	0.999907	143.033	128.632	1088.06	143.211	148.508	172.469	0.229635	0
AIM29	-0.020585	0.805464	0.999907	897.128	863.67	553.062	844.837	811.591	929.076	1	0
AIM3	0.0258797	0.744761	0.999907	1518.35	1730.24	125.285	1544.24	1647.77	1576.86	1	0
AIM32	0.0998001	0.519405	0.999907	156.574	155.712	860.068	150.983	172.156	165.283	0.922668	0
AIM33	-0.0212409	0.897476	0.999907	143.879	141.205	1434.57	155.423	122.968	144.751	1	0
AIM34	-0.0481503	0.680672	0.999907	310.61	296.917	143.345	310.847	297.016	279.236	1	0
AIM36	-0.0657602	0.48461	0.999907	641.531	741.808	143.345	692.744	626.192	626.228	0.979189	0
AIM39	-0.212836	0.0708866	0.999907	338.539	373.322	309.263	328.609	273.368	316.194	0.108388	0
AIM4	-0.170096	0.270161	0.999907	198.045	165.384	651.259	149.872	157.021	183.762	0.312567	0
AIM41	-0.00371443	0.967923	0.999907	665.229	677.009	351.025	615.032	663.083	739.154	1	0
AIM44	-0.0271229	0.686785	0.999907	2156.49	2004.91	188.492	2148.17	2058.3	1969.02	1	0
AIM45	-0.00956689	0.886116	0.999907	1593.67	1564.86	681.733	1544.24	1610.88	1546.06	1	0
AIM46	0.042204	0.66608	0.999907	799.798	1010.68	2129.85	1005.81	985.638	959.874	1	0
AIM6	-0.108442	0.110197	0.999907	2504.34	2542.65	1574.53	2547.83	2336.4	2240.05	0.771535	0
AIM7	0.18475	0.0749868	0.999907	392.705	412.008	1060.98	466.27	438.902	432.2	0.511693	0
AIM9	-0.0319977	0.583765	0.999907	3703.62	3724.52	2633.25	3499.24	3593.51	3750.18	1	0
AIP1	0.0491196	0.482544	0.999907	2985.91	3092.96	370.213	2874.22	3375.95	3063.38	0.998179	0
AIR1	0.00728202	0.934646	0.999907	987.688	832.721	3658.11	984.718	917.532	863.373	1	0
AIR2	0.104144	0.2927	0.999907	494.267	490.348	2925.58	557.304	502.278	579.004	0.916729	0
AKL1	-0.0178291	0.776015	0.999907	3541.96	3798.99	928.918	3442.63	3621.89	3573.61	1	0
AKR1	-0.048746	0.430071	0.999907	6433.09	6482.84	540.646	6759.8	5974.37	6288.97	1	0
AKR2	-0.0015798	0.981036	0.999907	1613.98	1655.77	3428.98	1647.49	1667.64	1586.1	1	0
ALA1	0.0447481	0.499514	0.999907	16511.4	17018.1	6759.77	15958.6	19078.1	17189.4	1	0
ALB1	0.0714549	0.310006	0.999907	1805.26	1628.69	1637.74	1802.91	1801.01	1898.19	0.963668	0
ALD2	-0.0411139	0.691159	0.999907	450.257	460.366	17107.7	402.99	478.63	441.439	1	0
ALD4	0.000458683	0.99826	0.999907	3101.02	3089.09	452.608	2329.13	2868	3166.04	1	0
ALD5	0.0388783	0.513896	0.999907	5849.11	6343.57	250.571	6595.5	6187.2	6168.86	1	0
ALD6	0.0333859	0.623171	0.999907	19436.4	20476.6	2169.36	18034.7	21190.3	21062.8	1	0
ALE1	-0.139454	0.0314462	0.999907	5305.75	4855.12	6256.37	4979.1	4588.61	4479.07	0.541697	0
ALF1	-0.0501153	0.702175	0.999907	219.204	234.052	18998.2	216.482	222.289	220.72	1	0
ALG1	-0.147744	0.0584506	0.999907	1680.85	1660.61	5309.39	1650.82	1597.64	1399.26	0.478899	0
ALG11	-0.060845	0.453227	0.999907	1239.05	1233.12	230.254	1285.57	1277.92	1141.58	0.998353	0
ALG12	-0.177993	0.0155345	0.999907	2615.21	2517.51	1809.3	2517.86	2338.29	2141.49	0.270805	0
ALG13	0.0268262	0.828919	0.999907	313.995	297.884	1396.2	287.533	288.502	360.338	1	0
ALG14	-0.119495	0.234424	0.999907	485.804	449.727	2784.5	416.312	424.713	451.705	0.690131	0
ALG2	-0.0958844	0.183711	0.999907	1394.78	1361.75	307.006	1371.06	1246.71	1279.15	0.861738	0
ALG3	-0.0242863	0.71478	0.999907	2127.72	2223.49	468.409	2223.66	2228.56	2052.18	1	0
ALG5	-0.0837681	0.277858	0.999907	1387.16	1394.64	1406.36	1366.61	1389.54	1192.91	0.908978	0
ALG6	-0.0497995	0.448543	0.999907	2725.24	2489.46	2266.42	2611.11	2514.23	2410.46	1	0
ALG7	-0.103673	0.143179	0.999907	1840.81	1884.02	1404.1	1754.06	1881.41	1696.97	0.806662	0
ALG8	-0.117837	0.0867204	0.999907	2390.93	2390.81	2582.46	2381.31	2120.73	2091.19	0.70234	0
ALG9	-0.13709	0.0322888	0.999907	3219.51	3067.82	2010.21	3066.28	2819.76	2838.56	0.559609	0
ALK1	-0.0632395	0.446681	0.999907	1479.42	1484.58	2369.14	1567.56	1387.65	1253.48	0.989017	0
ALK2	0.0290801	0.740729	0.999907	833.652	946.845	3305.96	930.319	991.313	856.187	1	0
ALO1	-0.0753158	0.236487	0.999907	3193.27	3254.48	1430.06	3159.53	3227.44	3093.16	0.941933	0
ALP1	-0.11499	0.63768	0.999907	51.6272	77.3724	945.849	57.7287	62.43	62.6228	0.723304	0
ALR1	0.0698369	0.232735	0.999907	3859.34	3761.27	3546.37	4095.4	3872.55	3893.91	0.966168	0
ALR2	-0.0564485	0.559182	0.999907	605.139	678.943	69.9793	676.091	563.762	624.175	1	0
ALT1	0.0780838	0.275268	0.999907	1707.08	1700.26	3676.17	1639.72	1830.34	1838.65	0.953426	0
ALT2	0.108226	0.212795	0.999907	772.715	792.1	653.516	827.074	803.077	936.262	0.911147	0
ALY1	-0.0729736	0.347531	0.999907	1281.37	1371.43	1621.94	1293.34	1165.36	1223.71	0.951065	0
ALY2	-0.0748179	0.288833	0.999907	1458.26	1460.4	817.177	1353.29	1367.79	1339.72	0.943874	0
AMD1	-0.0127168	0.830546	0.999907	3111.17	3180.97	1216.74	3010.77	3205.69	3155.78	1	0
AMD2	-0.0400644	0.675632	0.999907	665.229	666.37	1355.57	663.88	594.977	600.563	1	0
AME1	0.119845	0.213894	0.999907	478.186	448.76	3166	497.355	503.224	503.036	0.895259	0
AMF1	0.0159115	0.867842	0.999907	517.118	518.395	575.636	567.295	508.899	511.248	1	0
AMN1	-0.046142	0.465572	0.999907	5574.89	4932.49	455.994	5304.38	5019	5007.77	1	0
AMS1	-0.121066	0.161482	0.999907	1089.25	1099.66	533.874	983.607	909.019	976.3	0.678557	0
ANB1	0.0301162	0.726932	0.999907	712.625	770.823	5318.42	707.176	773.754	757.633	1	0
ANP1	-0.00101471	0.986857	0.999907	3521.65	3415.03	925.532	3695.74	3392.03	3428.85	1	0
ANR2	0.0389513	0.655967	0.999907	635.607	661.534	709.951	638.346	692.406	658.053	1	0
ANT1	-0.0823708	0.304641	0.999907	914.902	965.221	3585.87	838.176	926.992	901.358	0.914426	0
ANY1	-0.0809549	0.294301	0.999907	1464.18	1376.26	639.972	1454.32	1245.76	1325.34	0.919946	0
AOS1	0.0826387	0.422836	0.999907	457.874	486.479	945.849	441.846	507.008	513.302	0.946388	0
APA1	0.0381608	0.489793	0.999907	4858.04	4898.64	1413.13	4892.5	4964.13	5161.76	1	0
APA2	-0.0246886	0.78028	0.999907	908.977	1027.12	436.806	865.93	907.127	991.699	1	0
APC1	0.021197	0.806043	0.999907	971.607	1047.43	4870.33	1032.45	1008.34	914.703	1	0
APC11	0.0364873	0.690473	0.999907	655.073	614.144	875.869	708.286	615.787	637.521	1	0
APC2	-0.0577714	0.502171	0.999907	805.723	723.432	890.542	737.151	709.432	767.899	1	0
APC4	-0.153232	0.154914	0.999907	453.642	467.136	641.1	385.228	381.202	422.96	0.43732	0
APC5	-0.0933985	0.323286	0.999907	550.126	538.706	774.287	507.346	484.306	514.328	0.87143	0
APC9	0.019171	0.894401	0.999907	274.217	330.767	399.559	254.228	332.014	265.89	1	0
APD1	-0.0278155	0.686869	0.999907	2083.71	2154.82	515.815	1926.14	2175.59	2048.07	1	0
APE1	-0.0306017	0.677342	0.999907	1936.44	1975.9	235.898	1737.41	1876.68	1931.04	1	0
APE2	-0.0407511	0.511095	0.999907	6526.19	6718.83	2032.78	6008.22	6828.52	6294.1	1	0
APE3	-0.0438769	0.408037	0.999907	27607.9	28252.5	1749.48	28371.4	27338.7	27262.5	1	0
APE4	0.0598141	0.447678	0.999907	1607.21	1692.52	6436.96	1510.94	1766.01	1745.23	0.981655	0
APJ1	-0.129694	0.222222	0.999907	1828.96	2162.56	29678	1574.22	1727.23	1670.28	0.615012	0
APL1	0.017892	0.795149	0.999907	1560.66	1660.61	1519.23	1559.78	1619.4	1648.72	1	0
APL2	0.0210227	0.763304	0.999907	1891.59	1760.22	1444.73	1794.03	1874.79	1765.76	1	0
APL3	-0.0404862	0.556877	0.999907	1450.64	1505.86	1547.44	1416.57	1478.46	1472.15	1	0
APL4	0.0182575	0.784551	0.999907	2589.82	2505.9	1700.95	2409.06	2586.12	2525.44	1	0
APL5	-0.0790203	0.210519	0.999907	2416.32	2606.48	1538.41	2365.76	2420.58	2328.34	0.927489	0
APL6	-0.0223516	0.726777	0.999907	2640.6	2802.82	2327.37	2613.33	2797.06	2579.85	1	0
APM1	0.062439	0.429215	0.999907	1189.96	1078.38	2494.42	1140.14	1127.52	1249.38	0.977599	0
APM2	-0.0324197	0.718948	0.999907	763.406	883.98	2673.88	750.473	774.7	832.575	1	0
APM3	-0.00640575	0.936332	0.999907	1010.54	965.221	1097.09	936.98	1044.28	1028.66	1	0
APM4	0.051263	0.478272	0.999907	1397.32	1510.7	764.128	1444.33	1589.13	1511.16	0.994867	0
APN1	-0.0107014	0.887094	0.999907	1088.4	1100.62	1050.82	1071.31	1126.58	1136.45	1	0
APN2	0.178779	0.129713	0.999907	303.839	318.194	1481.98	363.024	325.393	327.486	0.557615	0
APP1	-0.0286243	0.675964	0.999907	1647.84	1629.66	1173.85	1694.11	1579.67	1552.22	1	0
APQ12	0.0910002	0.356402	0.999907	707.547	633.487	273.145	783.778	650.786	783.298	0.934701	0
APS2	0.0251706	0.81003	0.999907	387.627	390.731	740.426	390.779	419.038	411.668	1	0
APS3	0.0438184	0.666614	0.999907	440.947	409.107	211.066	459.609	423.768	435.28	1	0
APT1	0.0846699	0.155125	0.999907	4417.09	4295.14	424.39	4696	4700.23	4841.46	0.943357	0
APT2	0.0307963	0.719585	0.999907	693.159	692.483	427.776	669.43	724.567	736.074	1	0
AQR1	-0.0584189	0.741208	0.999907	3701.92	3161.63	4717.96	4165.34	3217.04	3421.67	1	0
AQY2	0.149799	0.433262	0.999907	125.259	103.486	700.921	156.533	157.967	112.926	0.760035	0
AQY3	0.0811188	0.575953	0.999907	258.136	260.165	4387.25	224.254	294.178	243.305	0.948736	0
ARA1	0.0480442	0.467288	0.999907	3257.59	3420.83	158.018	3158.42	3479.06	3514.06	0.999841	0
ARA2	-0.0846213	0.488915	0.999907	320.766	321.096	200.908	278.652	291.34	289.502	0.905651	0
ARB1	0.0499049	0.33719	0.999907	13478.1	13711.4	3141.17	13620.6	14480.9	13969	0.996966	0
ARC1	0.0564355	0.373662	0.999907	10810.4	11156.1	267.501	10708.7	12427.4	11485.6	0.986875	0
ARC15	0.0581535	0.386162	0.999907	1949.14	1967.19	13452.9	1923.92	2141.54	2020.35	0.984221	0
ARC18	0.0800103	0.274736	0.999907	1079.94	1090.95	11333.3	1112.39	1166.31	1177.51	0.950449	0
ARC19	0.0605271	0.397136	0.999907	1560.66	1697.36	1931.2	1614.18	1784.93	1727.77	0.980553	0
ARC35	0.0787427	0.216224	0.999907	2703.23	2732.21	1100.48	2743.22	2817.87	2807.76	0.952408	0
ARC40	-0.00682948	0.916551	0.999907	2957.98	2994.31	1662.57	2807.61	3153.66	2862.17	1	0
ARD1	0.0236647	0.725173	0.999907	1698.62	1616.12	2485.39	1752.95	1665.75	1701.08	1	0
ARE1	-0.00478733	0.944494	0.999907	3425.17	3752.56	2915.43	3611.37	3865.93	3365.2	1	0
ARE2	-0.0829968	0.173234	0.999907	3052.78	3219.66	1721.26	3080.71	2902.05	2911.45	0.911985	0
ARF1	-0.0294039	0.598841	0.999907	8240.04	8194.71	3705.51	8147.51	8474.41	8057.81	1	0
ARF2	0.0103638	0.857732	0.999907	3492.03	3339.59	3147.94	3420.42	3389.19	3490.45	1	0
ARF3	0.0651085	0.608794	0.999907	318.227	301.752	8758.69	331.94	342.419	391.136	0.973474	0
ARG1	0.151571	0.102633	0.999907	556.05	584.162	3392.86	687.193	616.733	658.053	0.751971	0
ARG2	-0.116376	0.288806	0.999907	457.028	418.778	401.816	355.253	405.795	436.306	0.713098	0
ARG4	-0.0520816	0.547725	0.999907	927.597	976.827	627.556	845.947	1014.02	881.852	1	0
ARG5%2C6	-0.0831403	0.307649	0.999907	908.977	903.323	422.133	923.658	844.697	820.256	0.911425	0
ARG7	-0.108186	0.176682	0.999907	1160.34	1259.24	941.334	1092.4	1193.74	1194.97	0.773423	0
ARG8	-0.0411569	0.631045	0.999907	782.872	700.22	928.918	718.278	734.026	736.074	1	0
ARG80	0.0710832	0.437875	0.999907	638.992	639.29	1338.64	748.252	659.299	644.707	0.964243	0
ARG81	-0.0611579	0.387028	0.999907	1224.66	1235.06	768.643	1190.1	1187.12	1187.78	0.997133	0
ARG82	-0.0182279	0.858425	0.999907	518.811	490.348	674.961	506.236	441.74	513.302	1	0
ARH1	-0.0413523	0.628628	0.999907	716.856	777.593	1260.76	691.634	738.756	722.729	1	0
ARI1	-0.0559517	0.425589	0.999907	1525.96	1631.59	467.281	1452.1	1577.78	1522.45	1	0
ARK1	0.0134575	0.854358	0.999907	1373.62	1342.41	722.366	1385.49	1275.09	1426.98	1	0
ARL1	-0.0202153	0.793633	0.999907	973.3	1011.64	1577.92	964.735	1032.93	961.927	1	0
ARL3	-0.0834949	0.431983	0.999907	429.945	394.599	1330.73	424.084	385.931	397.295	0.910043	0
ARN1	-0.0662521	0.377092	0.999907	3000.3	3037.83	1019.21	3207.27	2775.3	3069.54	0.977271	0
ARN2	0.0785794	0.712359	0.999907	3855.96	4263.22	454.865	4818.12	3492.3	5452.29	0.95266	0
ARO1	0.0280342	0.656182	0.999907	8796.94	8995.51	3441.4	8443.93	9756.11	8833.92	1	0
ARO10	0.101359	0.355735	0.999907	644.071	611.242	4914.35	593.939	651.732	613.909	0.920536	0
ARO2	0.0893319	0.119815	0.999907	7832.95	7963.56	8724.83	7996.53	8846.15	8507.46	0.936982	0
ARO3	-0.00612341	0.93119	0.999907	3027.39	3029.13	474.053	2966.36	3371.22	2889.89	1	0
ARO4	0.0458137	0.451674	0.999907	6463.56	6578.59	8036.33	6287.98	7109.46	6882.35	1	0
ARO7	0.0803297	0.334706	0.999907	973.3	842.392	3215.66	923.658	955.369	978.353	0.949955	0
ARO8	0.0437173	0.47021	0.999907	6974.75	7220.78	6608.52	6823.08	7705.38	7297.09	1	0
ARO80	-0.00237206	0.976701	0.999907	851.426	885.914	884.899	874.811	846.589	825.389	1	0
ARO9	0.128306	0.234432	0.999907	537.431	573.523	6982.12	543.982	651.732	534.86	0.857835	0
ARP1	-0.00273811	0.979314	0.999907	425.713	425.548	811.534	410.762	477.684	417.827	1	0
ARP10	-0.0265848	0.886964	0.999907	145.572	128.632	471.796	108.796	115.401	158.097	1	0
ARP2	-0.015226	0.804069	0.999907	4725.16	5176.22	460.509	4871.41	5145.75	4777.81	1	0
ARP3	0.01574	0.806258	0.999907	4719.23	4606.56	113.998	4315.22	4765.49	4696.71	1	0
ARP4	0.0572372	0.400358	0.999907	1607.21	1592.9	5055.44	1599.75	1744.26	1667.2	0.985636	0
ARP5	0.102784	0.148806	0.999907	1983.84	2136.45	4300.34	2039.38	2305.18	2170.24	0.918588	0
ARP6	-0.00850014	0.924996	0.999907	628.836	676.042	1618.55	621.693	617.679	675.505	1	0
ARP7	0.039626	0.540622	0.999907	2197.96	2265.08	1948.13	2321.36	2305.18	2162.03	1	0
ARP8	0.00372851	0.951548	0.999907	2405.32	2393.71	620.784	2333.57	2391.26	2402.25	1	0
ARP9	-0.0475844	0.472698	0.999907	1583.52	1588.07	2140.01	1527.59	1531.43	1514.24	1	0
ARR1	0.00564482	0.955675	0.999907	484.957	492.282	2308.19	471.821	447.415	523.568	1	0
ARR2	-0.0333826	0.870787	0.999907	108.332	86.0768	1554.22	92.1438	81.3482	98.5539	1	0
ARR3	0.0939112	0.550884	0.999907	159.96	151.843	458.251	167.635	150.4	161.177	0.930721	0
ART10	-0.0434941	0.690889	0.999907	409.632	413.942	82.3949	353.033	395.39	415.774	1	0
ART5	0.0595186	0.436093	0.999907	1126.49	1136.41	135.444	1192.32	1201.31	1088.2	0.982111	0
ARV1	-0.0476115	0.707233	0.999907	305.531	276.606	375.856	324.169	254.45	290.529	1	0
ARX1	0.022391	0.716111	0.999907	3810.26	3630.7	1076.78	3856.72	3954.85	3847.71	1	0
ASA1	0.0127801	0.910564	0.999907	390.166	365.585	314.907	432.965	345.257	392.162	1	0
ASC1	0.0267111	0.669902	0.999907	63314.4	65410.7	4042.99	63414.9	72410.3	65756	1	0
ASE1	-0.0923256	0.248215	0.999907	1111.25	1182.83	402.945	1155.68	1000.77	1052.27	0.875613	0
ASF1	-0.079364	0.47599	0.999907	374.932	382.994	69166.6	378.567	398.228	357.258	0.926149	0
ASF2	-0.0868139	0.345891	0.999907	868.353	942.009	1124.18	738.261	863.616	859.267	0.897103	0
ASG1	-0.00334513	0.964652	0.999907	1711.31	1632.56	443.578	1856.2	1625.07	1608.69	1	0
ASG7	0.0776902	0.528864	0.999907	371.547	347.209	803.633	408.541	308.367	394.216	0.954034	0
ASH1	-0.020771	0.74247	0.999907	2554.28	2464.31	1756.25	2580.03	2463.15	2372.48	1	0
ASI1	-0.122944	0.0945443	0.999907	1599.6	1467.17	330.708	1418.79	1489.81	1339.72	0.664727	0
ASI2	0.0153757	0.851574	0.999907	795.567	819.181	2502.32	785.998	798.348	808.963	1	0
ASI3	-0.0695167	0.410589	0.999907	1308.45	1292.12	1559.86	1324.43	1105.77	1169.3	0.964543	0
ASK1	0.0336186	0.653528	0.999907	1154.42	1295.02	751.713	1241.17	1232.52	1260.67	1	0
ASK10	0.00832836	0.905963	0.999907	3800.1	3656.81	1170.46	3680.2	3361.76	3917.52	1	0
ASM4	0.0177277	0.803554	0.999907	1393.09	1467.17	1199.81	1452.1	1493.59	1369.49	1	0
ASN1	0.036362	0.54486	0.999907	14398.9	15100.2	3433.5	13985.9	15786.3	15432.9	1	0
ASN2	0.0691087	0.273639	0.999907	15093.8	16379.7	1402.97	15373.6	17650.7	16600.2	0.967293	0
ASP1	0.00914064	0.881458	0.999907	3743.4	3824.13	14585	3703.52	4065.52	3797.4	1	0
ASR1	0.0719868	0.589987	0.999907	212.433	257.263	15835.6	247.567	228.91	255.624	0.962846	0
AST1	0.00553519	0.934841	0.999907	1486.19	1502.96	3931.25	1483.18	1498.32	1464.96	1	0
AST2	0.101633	0.422473	0.999907	252.212	245.657	226.868	248.677	292.286	258.704	0.920162	0
ATC1	0.00243089	0.980405	0.999907	766.791	629.618	1439.09	728.269	660.245	769.952	1	0
ATE1	-0.00290009	0.973816	0.999907	663.536	620.914	248.313	627.244	628.084	670.372	1	0
ATF1	-0.0197117	0.825917	0.999907	1144.26	1169.29	757.356	1094.62	1012.12	1294.55	1	0
ATF2	0.109964	0.159929	0.999907	1044.39	1123.83	644.486	1131.26	1109.55	1237.06	0.90877	0
ATG1	-0.0509751	0.565974	0.999907	1107.02	1002.94	1133.21	959.184	919.424	1056.37	1	0
ATG10	0.19609	0.39202	0.999907	67.7078	54.1607	1054.2	71.0507	71.8891	79.0484	0.425797	0
ATG11	-0.0313758	0.723346	0.999907	831.113	804.673	925.532	822.633	805.915	711.436	1	0
ATG12	-0.182982	0.204015	0.999907	203.97	198.267	72.2366	199.83	165.534	187.868	0.244418	0
ATG13	-0.014222	0.911893	0.999907	331.768	373.322	752.841	318.618	325.393	319.274	1	0
ATG14	0.10102	0.417785	0.999907	252.212	240.822	225.74	252.008	263.909	271.023	0.921	0
ATG15	-0.021254	0.785177	0.999907	1167.11	1267.94	265.244	1187.88	1245.76	1110.78	1	0
ATG16	-0.0220495	0.900526	0.999907	165.038	133.467	240.413	152.093	125.806	134.485	1	0
ATG17	-0.235009	0.135716	0.999907	178.579	215.676	1162.56	146.542	180.669	152.964	0.0522351	0
ATG18	0.0293507	0.706793	0.999907	1219.59	1228.29	117.385	1298.89	1130.36	1285.31	1	0
ATG19	0.128046	0.196374	0.999907	781.179	869.473	171.562	772.676	901.452	873.639	0.859021	0
ATG2	0.00481561	0.957572	0.999907	1137.49	1203.14	1188.52	1069.09	1088.74	1140.56	1	0
ATG20	-0.0205676	0.793157	0.999907	1112.95	1139.31	679.476	1057.99	1047.12	1123.1	1	0
ATG21	0.0293028	0.727856	0.999907	842.116	817.246	942.462	792.659	812.536	872.613	1	0
ATG22	-0.191814	0.0253476	0.999907	841.269	934.272	1019.21	801.54	804.023	720.675	0.197711	0
ATG23	0.0476271	0.685594	0.999907	303.839	279.508	766.386	300.855	290.394	307.981	1	0
ATG26	-0.00399551	0.957733	0.999907	1655.46	1789.24	882.642	1725.2	1814.25	1560.44	1	0
ATG27	-0.0522079	0.470923	0.999907	2076.09	2040.7	285.56	2200.35	1977.9	1982.37	1	0
ATG29	-0.111089	0.466177	0.999907	207.355	208.906	1670.47	189.838	160.805	189.922	0.752041	0
ATG3	0.0174161	0.88709	0.999907	285.219	295.95	2272.07	290.864	264.855	324.407	1	0
ATG31	-0.146123	0.325735	0.999907	238.67	222.446	164.79	209.821	224.181	165.283	0.491177	0
ATG32	0.0123324	0.909356	0.999907	389.32	355.913	287.818	378.567	369.851	361.364	1	0
ATG33	0.105066	0.410266	0.999907	273.37	291.114	200.908	278.652	310.258	273.076	0.915468	0
ATG34	-0.109551	0.488671	0.999907	159.96	147.975	353.282	134.33	149.454	143.724	0.763363	0
ATG36	0.120413	0.436966	0.999907	191.275	182.792	235.898	195.389	170.264	202.241	0.89375	0
ATG38	-0.0607752	0.684981	0.999907	196.353	181.825	153.503	169.855	166.48	182.735	0.998625	0
ATG4	0.0247505	0.825281	0.999907	362.237	386.862	145.602	365.245	352.824	376.763	1	0
ATG40	-0.0209724	0.861596	0.999907	292.836	281.442	161.404	286.423	263.909	286.422	1	0
ATG5	-0.0391011	0.649726	0.999907	1230.59	1145.11	325.065	1192.32	1014.02	1143.64	1	0
ATG7	-0.035534	0.751568	0.999907	491.728	491.315	273.145	447.397	448.361	439.386	1	0
ATG8	-0.049356	0.710082	0.999907	324.997	384.928	1059.85	306.406	304.583	334.673	1	0
ATG9	-0.0700935	0.408749	0.999907	787.103	830.786	381.5	733.82	764.295	747.367	0.962294	0
ATH1	-0.0314334	0.68709	0.999907	919.98	960.385	266.373	891.464	922.262	906.491	1	0
ATM1	0.00157072	0.981797	0.999907	1468.41	1518.43	738.168	1509.83	1549.4	1446.48	1	0
ATO2	-0.0191375	0.91599	0.999907	176.04	139.27	899.572	129.889	140.941	152.964	1	0
ATO3	-0.0459187	0.500029	0.999907	3079.01	3244.81	1515.84	3213.93	3171.64	3218.4	1	0
ATP1	0.0537381	0.396961	0.999907	8516.8	8879.45	111.741	8405.07	9705.98	8805.17	0.991043	0
ATP10	0.098631	0.392793	0.999907	298.761	309.49	3597.16	309.736	329.177	317.22	0.924267	0
ATP11	0.00971114	0.899697	0.999907	1112.95	1044.53	8539.73	1034.68	1106.71	1059.45	1	0
ATP12	-0.00946156	0.916071	0.999907	616.141	637.355	284.432	591.719	622.409	662.159	1	0
ATP14	0.0271211	0.708182	0.999907	1199.27	1182.83	1020.34	1192.32	1171.04	1240.14	1	0
ATP15	0.0471648	0.480028	0.999907	1509.04	1482.65	636.585	1532.03	1539	1576.86	1	0
ATP16	0.126948	0.0621308	0.999907	1500.57	1442.03	1152.4	1548.68	1614.67	1628.19	0.864016	0
ATP17	0.0131792	0.878543	0.999907	797.259	750.513	1506.81	759.354	743.485	765.846	1	0
ATP18	0.0606048	0.464903	0.999907	1018.16	939.108	1444.73	1062.43	935.505	1073.83	0.980433	0
ATP19	-0.068579	0.472532	0.999907	546.741	547.41	696.406	518.448	531.601	568.738	0.968199	0
ATP2	0.00180232	0.978173	0.999907	10389.8	11324.4	985.353	10914	11919.4	10382	1	0
ATP20	-0.119825	0.269375	0.999907	402.861	411.041	606.111	339.711	373.634	379.843	0.687697	0
ATP22	-0.0692249	0.422229	0.999907	769.33	848.195	11466.4	740.481	738.756	815.123	0.96568	0
ATP23	-0.172806	0.382992	0.999907	95.6373	135.402	373.599	92.1438	106.888	95.4741	0.298234	0
ATP25	-0.138357	0.100058	0.999907	841.269	889.783	790.088	742.701	818.212	755.58	0.550005	0
ATP3	0.0197469	0.759516	0.999907	2153.95	2170.3	101.583	2157.05	2320.32	2167.16	1	0
ATP4	-0.0227226	0.740157	0.999907	1953.37	1966.23	819.434	1907.27	2069.65	1840.7	1	0
ATP5	-0.0715108	0.309522	0.999907	1344	1286.32	2233.69	1275.58	1253.33	1233.98	0.956768	0
ATP7	0.109813	0.139702	0.999907	1433.71	1259.24	1993.28	1414.35	1466.16	1452.64	0.908977	0
ATR1	-0.110827	0.208	0.999907	802.338	754.381	1322.83	750.473	662.137	759.686	0.753971	0
ATS1	0.173333	0.201512	0.999907	190.428	218.577	1320.58	219.813	227.018	240.225	0.599492	0
ATX1	-0.00783192	0.950205	0.999907	651.688	555.147	786.702	623.914	534.439	773.032	1	0
ATX2	-0.0551298	0.559499	0.999907	711.778	741.808	200.908	766.015	625.246	743.261	1	0
AUA1	-0.0533484	0.534667	0.999907	940.292	963.287	735.911	903.675	1035.77	895.198	1	0
AUR1	-0.0556905	0.403324	0.999907	4291.83	4234.21	763	4420.68	4275.51	3834.36	1	0
AUS1	-0.0930168	0.276071	0.999907	1175.58	1260.2	1042.92	1295.56	1172.93	1082.04	0.872918	0
AVL9	-0.0402005	0.614672	0.999907	1025.77	1069.67	4498.99	1029.12	1021.58	936.262	1	0
AVO1	-0.0697421	0.374736	0.999907	1328.77	1216.68	1353.31	1216.74	1171.04	1139.53	0.963664	0
AVO2	0.0246393	0.830113	0.999907	308.917	343.34	974.066	308.626	335.798	342.885	1	0
AVT1	-0.0644715	0.486918	0.999907	859.043	964.254	1151.27	964.735	851.319	776.112	0.984213	0
AVT2	-0.041544	0.710694	0.999907	347.003	351.077	319.421	376.346	341.473	333.646	1	0
AVT3	0.0395519	0.519225	0.999907	2175.96	2199.31	886.028	2224.77	2220.05	2250.31	1	0
AVT4	0.0229469	0.733378	0.999907	1750.25	1686.72	384.886	1678.57	1753.72	1714.43	1	0
AVT5	-0.0345408	0.716694	0.999907	743.093	806.608	2137.75	863.709	711.324	703.223	1	0
AVT6	-0.020301	0.823305	0.999907	616.987	668.304	1626.45	652.778	679.163	626.228	1	0
AVT7	-0.0727323	0.299989	0.999907	2443.41	2561.03	782.187	2591.13	2386.53	2227.73	0.952005	0
AXL1	0.0260108	0.691483	0.999907	2418.86	2284.42	704.307	2477.89	2271.13	2460.77	1	0
AXL2	-0.123744	0.0867065	0.999907	1266.14	1333.71	2573.43	1235.62	1189.95	1156.98	0.658833	0
AYR1	-0.0318041	0.644097	0.999907	1586.06	1662.54	2374.78	1517.6	1625.07	1566.6	1	0
AYT1	-0.0252033	0.883477	0.999907	115.103	138.303	1303.65	132.11	123.914	121.139	1	0
AZF1	-0.0178061	0.836021	0.999907	1654.61	1751.52	1566.63	1584.21	1478.46	1709.29	1	0
AZR1	0.102758	0.37209	0.999907	418.942	451.662	130.929	427.414	405.795	513.302	0.918624	0
BAG7	0.155119	0.235785	0.999907	238.67	264.033	1419.9	248.677	271.476	279.236	0.735826	0
BAP2	-0.0644757	0.249172	0.999907	14085.8	15302.3	381.5	14546.5	13778.1	14206.1	0.984197	0
BAP3	-0.0732709	0.287844	0.999907	2678.69	2910.17	214.453	2890.87	2641.93	2608.6	0.949905	0
BAR1	-0.169656	0.021963	0.999907	8178.26	7653.1	15088.4	7961	7097.16	6448.09	0.314892	0
BAS1	-0.0125867	0.885304	0.999907	1266.14	1151.88	2978.63	1372.17	1207.93	1119	1	0
BAT1	0.0894804	0.151588	0.999907	9238.73	9432.67	8356.88	9343.16	10770.1	10023.8	0.936779	0
BAT2	0.0551357	0.350707	0.999907	5689.99	5872.57	1312.68	5679.61	6235.44	5883.46	0.988883	0
BBC1	0.0160214	0.810025	0.999907	4513.57	5021.47	9659.39	4632.72	5196.83	4740.85	1	0
BBP1	-0.00686089	0.962658	0.999907	198.892	195.365	5570.12	169.855	220.397	189.922	1	0
BCD1	0.0574491	0.647037	0.999907	238.67	250.493	4880.49	263.109	272.422	254.598	0.985309	0
BCH1	-0.00376108	0.952496	0.999907	2972.37	3224.5	189.621	2987.46	3218.93	3069.54	1	0
BCH2	-0.037171	0.635091	0.999907	909.824	941.042	272.016	867.04	904.29	932.156	1	0
BCK1	-0.0195312	0.769855	0.999907	1985.53	1887.89	3107.3	2003.85	1888.04	1842.75	1	0
BCK2	0.0154149	0.805067	0.999907	2246.21	2323.11	924.403	2367.99	2241.81	2287.27	1	0
BCP1	-0.0556967	0.422974	0.999907	1639.38	1566.79	1936.85	1609.74	1530.48	1594.31	1	0
BCS1	-0.00117522	0.989668	0.999907	595.829	601.571	2252.88	625.024	608.22	627.254	1	0
BCY1	0.00760919	0.901318	0.999907	3024	3143.25	1715.62	2961.92	3093.12	3066.46	1	0
BDF1	0.0278187	0.627014	0.999907	5009.53	4963.44	667.06	4849.21	5017.11	5201.8	1	0
BDF2	-0.0547661	0.422598	0.999907	8075	7995.47	2905.27	8490.55	7088.65	7975.68	1	0
BDH1	0.109861	0.137753	0.999907	1896.66	2113.23	4805.99	2001.63	2183.16	2313.96	0.908911	0
BDH2	-0.022143	0.829597	0.999907	1098.56	1417.85	8393	1144.58	1219.28	1120.02	1	0
BDP1	0.0402961	0.556861	0.999907	1397.32	1383.03	2015.85	1408.8	1398.05	1445.46	1	0
BDS1	0.0962885	0.277076	0.999907	685.542	658.633	1020.34	719.388	665.92	760.713	0.92747	0
BEM1	-0.0298916	0.701368	0.999907	1311.84	1314.36	1353.31	1160.12	1338.46	1275.04	1	0
BEM2	-0.00388398	0.945978	0.999907	10344.1	10072	661.417	10125.8	10534.6	9550.49	1	0
BEM3	-0.0320277	0.625675	0.999907	1790.03	1741.85	1226.89	1730.75	1674.26	1725.72	1	0
BEM4	-0.00780765	0.934243	0.999907	567.053	586.096	9874.98	539.541	549.574	574.898	1	0
BER1	-0.000780495	0.992826	0.999907	732.091	756.315	1711.11	736.04	686.73	773.032	1	0
BET1	-0.0770379	0.46127	0.999907	495.113	552.246	518.072	500.685	521.196	434.253	0.935218	0
BET2	0.00281187	0.977611	0.999907	572.131	625.75	706.565	626.134	626.192	671.398	1	0
BET3	-0.12187	0.160464	0.999907	889.511	860.768	488.726	785.998	793.618	902.384	0.672636	0
BET4	-0.0410674	0.650231	0.999907	657.612	613.176	726.881	632.795	585.518	605.696	1	0
BET5	0.128832	0.218977	0.999907	443.486	401.369	952.621	491.804	467.279	422.96	0.855442	0
BFA1	-0.204006	0.0262916	0.999907	772.715	705.056	602.725	704.956	627.138	602.616	0.133232	0
BFR1	0.0165616	0.763827	0.999907	6552.42	6631.78	417.618	6517.79	6956.22	6547.67	1	0
BFR2	0.09407	0.297467	0.999907	1145.11	1057.1	748.326	1275.58	1260.9	1020.44	0.930504	0
BGL2	-0.041472	0.466231	0.999907	21552.2	20957.3	6611.91	21879.2	21318.9	20110.1	1	0
BIG1	-0.00417392	0.969345	0.999907	363.083	368.486	1129.83	389.668	355.662	384.976	1	0
BIK1	-0.0491101	0.532534	0.999907	1036.78	1120.93	22647.3	1003.59	1006.45	1034.82	1	0
BIL1	-0.0762689	0.568294	0.999907	243.748	223.413	402.945	214.262	216.613	250.491	0.938216	0
BIM1	-0.020203	0.81676	0.999907	777.793	772.757	990.996	767.125	839.968	720.675	1	0
BIO2	-0.0403854	0.66058	0.999907	691.466	684.746	251.7	690.524	610.112	728.888	1	0
BIO3	-0.174745	0.329539	0.999907	139.647	152.811	812.662	125.449	111.617	169.39	0.28798	0
BIO5	0.0626047	0.608162	0.999907	278.448	346.242	167.047	346.372	304.583	326.46	0.977343	0
BIR1	-0.147562	0.12829	0.999907	630.529	635.421	58.6923	622.803	533.493	525.621	0.480274	0
BIT2	0.0551191	0.658768	0.999907	297.068	347.209	311.521	301.965	307.421	345.965	0.988909	0
BIT61	0.00949122	0.942088	0.999907	258.136	247.592	593.695	293.084	234.586	267.943	1	0
BLI1	-0.15305	0.236709	0.999907	262.368	267.902	274.274	228.694	219.451	243.305	0.438699	0
BLM10	0.00399606	0.938214	0.999907	8040.3	8167.63	284.432	8095.33	8291.84	8080.39	1	0
BLS1	-0.193081	0.429274	0.999907	75.3249	62.8651	237.026	56.6185	49.1873	73.9154	0.19101	0
BMH1	0.0629469	0.265667	0.999907	16826.2	17093.5	8194.34	17044.4	18821.7	17206.9	0.976814	0
BMH2	0.038871	0.495014	0.999907	5797.48	5696.55	66.5932	5613	6002.74	5833.16	1	0
BMS1	0.0240081	0.717996	0.999907	4441.63	4655.89	16891	4617.18	5094.67	4521.16	1	0
BMT2	0.118737	0.237046	0.999907	642.378	525.165	5489.99	691.634	604.436	625.201	0.896775	0
BMT5	0.0453939	0.62773	0.999907	641.531	572.556	4907.58	646.117	661.191	654.973	1	0
BMT6	0.0719751	0.474109	0.999907	504.423	475.84	599.338	571.736	482.414	526.647	0.962864	0
BNA1	-0.065174	0.502961	0.999907	815.879	653.797	689.634	656.108	724.567	708.356	0.981474	0
BNA2	-0.0408865	0.853353	0.999907	73.6322	77.3724	522.587	61.0592	78.5105	79.0484	1	0
BNA3	0.0521314	0.584856	0.999907	782.025	1003.91	714.466	884.803	973.341	897.251	0.993525	0
BNA4	-0.0916351	0.448764	0.999907	297.068	294.982	74.494	305.296	260.125	271.023	0.878305	0
BNA5	-0.0101402	0.928781	0.999907	431.637	449.727	874.741	451.838	509.845	386.003	1	0
BNA6	-0.0109391	0.878247	0.999907	1492.11	1539.71	297.976	1555.34	1565.48	1413.63	1	0
BNA7	-0.193951	0.0480308	0.999907	502.73	541.607	478.568	487.363	466.334	455.812	0.18641	0
BNI1	-0.00994858	0.855216	0.999907	8006.45	8036.09	1538.41	8002.08	7892.67	7625.61	1	0
BNI4	0.0040324	0.956474	0.999907	1304.22	1266.97	569.992	1373.28	1224.95	1284.28	1	0
BNI5	0.0604798	0.486442	0.999907	958.065	962.32	7636.77	986.938	1092.53	891.091	0.980626	0
BNR1	-0.0645506	0.488874	0.999907	812.494	765.987	1298	859.269	776.592	700.143	0.983905	0
BNS1	-0.112706	0.561475	0.999907	141.34	100.584	928.918	93.254	115.401	116.006	0.740129	0
BOI1	-0.0204095	0.735156	0.999907	3094.25	3113.27	864.582	3005.22	2965.43	3021.29	1	0
BOI2	0.0203414	0.746919	0.999907	2834.42	2853.11	108.355	2943.05	2907.73	2697.91	1	0
BOL1	0.164203	0.106957	0.999907	494.267	414.91	2908.65	504.016	508.899	532.807	0.669699	0
BOL2	0.0995056	0.177889	0.999907	1104.48	1093.85	2739.35	1129.04	1182.39	1226.79	0.923071	0
BOL3	0.0905814	0.346137	0.999907	538.277	577.392	469.538	577.287	635.651	547.179	0.935274	0
BOP2	-0.0680435	0.695264	0.999907	157.421	181.825	1104.99	128.779	174.993	144.751	0.970286	0
BOP3	0.0459734	0.590947	0.999907	750.71	701.188	538.389	739.371	717.945	747.367	1	0
BOR1	-0.0949114	0.261774	0.999907	857.35	829.819	130.929	859.269	772.808	751.473	0.865531	0
BOS1	-0.0637517	0.486226	0.999907	698.237	754.381	680.605	728.269	744.431	633.414	0.98702	0
BPH1	-0.0825579	0.202057	0.999907	2449.33	2584.24	856.681	2455.69	2269.24	2324.23	0.913696	0
BPL1	0.0258951	0.725296	0.999907	1269.52	1354.98	750.584	1333.31	1425.49	1312	1	0
BPT1	-0.13388	0.0353016	0.999907	4068.39	4372.51	2427.83	4057.66	3686.21	3709.12	0.583924	0
BRE1	0.0242147	0.707964	0.999907	2400.24	2200.28	1378.14	2375.76	2397.88	2312.94	1	0
BRE2	-0.0175661	0.836674	0.999907	689.773	700.22	4123.13	703.846	684.839	716.569	1	0
BRE4	-0.0480603	0.51531	0.999907	2566.13	2431.43	2368.01	2547.83	2164.24	2380.69	1	0
BRE5	0.000560521	0.992267	0.999907	3630.83	3590.08	742.683	3522.56	3692.83	3532.54	1	0
BRF1	-0.0110721	0.889782	0.999907	897.128	917.83	2328.5	952.523	903.344	857.214	1	0
BRL1	0.0175211	0.846414	0.999907	666.922	597.702	3522.67	639.456	613.895	652.92	1	0
BRN1	-0.0717514	0.540737	0.999907	383.395	450.694	918.76	405.211	408.633	337.752	0.95583	0
BRO1	-0.0102314	0.874195	0.999907	2317.3	2343.42	616.269	2260.3	2295.72	2215.41	1	0
BRP1	0.232095	0.440104	0.999907	32.1612	35.7847	375.856	53.288	37.8364	40.0375	0.173784	0
BRR1	0.101758	0.248462	0.999907	586.519	615.111	2155.81	672.761	647.002	639.574	0.919991	0
BRR2	-0.0289179	0.614294	0.999907	4622.75	4517.58	44.0192	4679.35	4383.35	4394.89	1	0
BRR6	-0.0535837	0.61643	0.999907	409.632	367.519	625.298	369.685	383.093	368.551	1	0
BRX1	-0.0296693	0.637611	0.999907	3012.15	3026.23	4587.03	3090.7	2952.18	3084.94	1	0
BSC1	0.0313626	0.874411	0.999907	830.267	912.027	386.015	1124.6	759.566	753.527	1	0
BSC2	-0.00974486	0.929425	0.999907	474.801	444.891	3282.25	449.617	472.009	393.189	1	0
BSC5	0.0709183	0.589313	0.999907	376.625	330.767	837.494	386.338	301.745	355.205	0.964497	0
BSC6	0.0257215	0.792591	0.999907	633.914	635.421	401.816	747.142	648.894	603.643	1	0
BSD2	0.0268127	0.729956	0.999907	1081.63	1086.12	281.046	1045.78	1053.74	1144.66	1	0
BSP1	0.000790692	0.991736	0.999907	1019.85	986.498	695.278	976.946	998.881	985.539	1	0
BST1	-0.0979288	0.169393	0.999907	1574.21	1514.57	1014.7	1544.24	1451.03	1402.34	0.848966	0
BTS1	-0.0209028	0.841557	0.999907	470.569	445.859	951.492	444.067	409.579	489.69	1	0
BTT1	0.0619764	0.704042	0.999907	161.652	132.5	1617.42	160.974	146.616	143.724	0.978314	0
BUB1	-0.0891303	0.415916	0.999907	462.952	432.318	444.707	450.728	451.199	366.497	0.888071	0
BUB2	-0.117724	0.352501	0.999907	258.136	256.296	136.572	232.025	260.125	238.172	0.703173	0
BUB3	0.00237038	0.97916	0.999907	739.708	648.961	453.736	664.99	691.46	681.664	1	0
BUD13	0.0194959	0.872965	0.999907	265.753	265.001	279.917	271.991	270.53	291.555	1	0
BUD14	0.0425652	0.532668	0.999907	2327.46	2453.67	643.358	2544.5	2613.55	2318.07	1	0
BUD16	-0.00238277	0.981843	0.999907	425.713	382.994	293.461	412.982	415.254	418.854	1	0
BUD17	0.00604741	0.947302	0.999907	768.484	874.308	2480.88	899.235	879.696	787.405	1	0
BUD2	-0.0165323	0.844267	0.999907	1094.33	1196.37	441.321	1121.27	1049.96	1074.85	1	0
BUD20	0.124631	0.299972	0.999907	286.912	272.738	916.502	329.719	299.853	283.342	0.874557	0
BUD21	0.0237607	0.773806	0.999907	1155.26	1065.81	988.739	1208.97	1158.74	1202.15	1	0
BUD22	0.0828287	0.336893	0.999907	809.108	781.462	276.531	888.133	904.29	863.373	0.946094	0
BUD23	0.109033	0.398778	0.999907	315.688	404.271	1293.49	444.067	441.74	383.95	0.910043	0
BUD27	0.111499	0.252412	0.999907	733.783	800.805	921.017	935.87	911.857	795.617	0.906671	0
BUD3	-0.0422295	0.542915	0.999907	3415.86	3405.35	461.637	3556.97	3374.06	2999.73	1	0
BUD31	-0.0386465	0.716046	0.999907	478.186	471.972	916.502	536.21	442.686	473.264	1	0
BUD32	0.0943805	0.284978	0.999907	794.72	751.48	3403.02	747.142	857.94	806.91	0.930079	0
BUD4	-0.0464588	0.548295	0.999907	4949.44	5201.36	541.775	5207.79	5269.66	4243.98	1	0
BUD5	0.069941	0.523478	0.999907	431.637	412.008	712.208	458.499	390.661	429.12	0.966007	0
BUD6	0.0330503	0.672337	0.999907	1213.66	1067.74	5053.18	1203.42	1164.41	1124.13	1	0
BUD7	0.0501657	0.451857	0.999907	2315.61	2360.83	370.213	2276.95	2339.23	2462.82	0.996563	0
BUD8	-0.0325264	0.690648	0.999907	1062.17	986.498	1128.7	1100.17	1003.61	970.14	1	0
BUD9	-0.0712577	0.367638	0.999907	1398.17	1207.01	2158.07	1274.47	1198.47	1297.63	0.957755	0
BUG1	0.0758891	0.378822	0.999907	659.305	728.268	1094.84	747.142	747.269	744.287	0.956817	0
BUL1	0.0531534	0.410238	0.999907	2057.47	2203.18	1354.44	2161.49	2162.35	2242.1	0.991946	0
BUL2	-0.0141487	0.841356	0.999907	1973.68	1880.15	739.297	1873.96	1779.26	1901.27	1	0
BUL3	0.00457607	0.980197	0.999907	113.411	108.321	2067.77	98.8048	106.888	120.113	1	0
BUR2	-0.094212	0.386532	0.999907	454.489	408.14	1749.48	420.753	408.633	361.364	0.868258	0
BUR6	-0.0644595	0.402173	0.999907	1117.18	1117.06	102.711	1019.13	1146.44	1065.61	0.98426	0
BXI1	0.0136144	0.876621	0.999907	1104.48	1293.09	406.331	1090.18	1304.41	1186.75	1	0
BYE1	0.00354055	0.964387	0.999907	980.917	931.371	1147.89	938.091	924.154	1017.36	1	0
BZZ1	0.0323531	0.673484	0.999907	1016.46	1087.08	1153.53	1070.2	1130.36	1038.92	1	0
CAB1	-0.021033	0.79227	0.999907	868.353	948.779	959.393	915.887	917.532	884.932	1	0
CAB2	-0.14523	0.0737985	0.999907	853.118	865.604	1066.62	804.871	800.24	745.314	0.497945	0
CAB3	-0.00753547	0.934617	0.999907	536.584	578.359	943.591	566.185	550.519	557.445	1	0
CAB4	0.0769626	0.354402	0.999907	724.474	732.137	881.513	789.328	783.213	793.564	0.955158	0
CAB5	-0.0803298	0.432466	0.999907	642.378	559.983	568.864	538.431	651.732	559.499	0.922383	0
CAC2	0.0943344	0.351929	0.999907	624.605	677.009	788.96	732.71	787.943	612.882	0.930142	0
CAD1	-0.00393149	0.963054	0.999907	1233.13	1235.06	650.13	1173.45	1113.34	1211.39	1	0
CAF120	0.0144653	0.846562	0.999907	1055.4	1127.7	699.793	1140.14	1082.12	1097.44	1	0
CAF130	-0.0249995	0.747264	0.999907	1184.04	1240.86	1033.89	1238.95	1104.82	1158.01	1	0
CAF16	0.00159026	0.987122	0.999907	497.652	500.019	1103.87	533.99	499.44	533.834	1	0
CAF20	0.0390852	0.532067	0.999907	3245.74	3245.77	1134.34	3333.83	3571.76	3320.03	1	0
CAF4	0.0513242	0.503186	0.999907	904.746	915.896	569.992	966.955	938.342	931.129	0.994773	0
CAF40	-0.0141816	0.851937	0.999907	1001.23	992.301	3466.23	1018.02	961.044	1012.23	1	0
CAJ1	0.0323094	0.641812	0.999907	2429.86	2399.51	916.502	2288.05	2665.57	2448.45	1	0
CAK1	-0.00258005	0.980921	0.999907	375.778	452.629	1027.11	407.431	415.254	429.12	1	0
CAM1	0.0480812	0.479895	0.999907	9350.45	9828.23	2412.03	9063.4	10808	9586.42	0.999784	0
CAN1	-0.0911599	0.164804	0.999907	3499.65	3426.63	427.776	3554.75	3205.69	3221.48	0.880158	0
CAP1	-0.0306366	0.655074	0.999907	1512.42	1488.45	9317.4	1423.23	1460.48	1525.53	1	0
CAP2	-0.0289475	0.655762	0.999907	1764.63	1823.09	3706.64	1757.39	1723.45	1751.38	1	0
CAR1	0.152003	0.0425363	0.999907	1938.98	2187.71	1503.43	2104.88	2431.93	2271.87	0.750006	0
CAR2	0.148272	0.0813548	0.999907	3648.6	4171.34	1749.48	3875.59	4874.27	3994.51	0.766982	0
CAT2	0.18479	0.163705	0.999907	199.738	221.479	2004.57	236.465	230.802	241.252	0.51139	0
CAT5	0.150471	0.114114	0.999907	604.292	629.618	3682.94	626.134	700.919	642.654	0.756978	0
CAT8	-0.0411333	0.730267	0.999907	635.607	658.633	202.037	512.897	617.679	587.217	1	0
CAX4	0.0742569	0.500104	0.999907	499.345	460.366	539.517	510.677	425.659	538.967	0.959339	0
CBC2	-0.0589175	0.398681	0.999907	1410.86	1416.88	470.667	1385.49	1410.35	1325.34	1	0
CBF1	0.0692733	0.406441	0.999907	885.28	990.367	437.935	968.065	1013.07	914.703	0.967039	0
CBF2	-0.0127271	0.871797	0.999907	1048.62	947.812	1467.31	993.599	1031.99	971.167	1	0
CBF5	0.0278647	0.622234	0.999907	8565.88	8357.19	884.899	8294.05	9080.73	8723.05	1	0
CBK1	0.0342418	0.616325	0.999907	2115.87	2028.12	1027.11	2169.27	1995.87	2056.29	1	0
CBP1	0.0714835	0.397192	0.999907	896.282	814.345	8679.68	916.997	854.156	861.32	0.963624	0
CBP2	-0.0517647	0.573675	0.999907	738.861	739.874	1925.56	749.362	684.839	640.6	1	0
CBP3	0.058668	0.491708	0.999907	879.355	834.655	790.088	852.608	827.671	919.836	0.983426	0
CBP4	0.0487752	0.687481	0.999907	280.987	312.391	668.189	347.482	294.178	311.061	0.998711	0
CBP6	0.0195197	0.870699	0.999907	306.378	272.738	778.801	294.194	284.719	317.22	1	0
CBR1	0.0368989	0.531492	0.999907	6621.82	6742.04	328.451	7166.12	7184.18	6717.06	1	0
CBS1	-0.205172	0.167541	0.999907	192.121	176.022	304.748	155.423	154.183	172.469	0.127799	0
CBS2	0.110275	0.30147	0.999907	431.637	407.172	7176.26	488.473	418.092	493.796	0.908345	0
CBT1	-0.0319386	0.790583	0.999907	356.312	314.325	187.364	287.533	329.177	353.151	1	0
CCA1	-0.0154301	0.839572	0.999907	1024.08	1068.71	458.251	1024.68	998.881	1083.07	1	0
CCC1	-0.0786893	0.412699	0.999907	576.363	626.717	320.55	562.854	633.76	557.445	0.92878	0
CCC2	-0.0233741	0.728599	0.999907	1864.5	1904.33	1047.43	1969.44	1849.25	1876.63	1	0
CCE1	-0.0575355	0.613777	0.999907	368.161	353.979	653.516	370.796	325.393	321.327	1	0
CCH1	-0.0818341	0.24375	0.999907	2979.14	2839.57	2021.5	3029.64	2595.58	2702.02	0.916518	0
CCL1	0.00642587	0.944016	0.999907	637.3	693.45	334.094	669.43	612.95	676.531	1	0
CCM1	-0.0592261	0.410881	0.999907	1411.71	1332.74	2991.05	1376.61	1265.63	1317.13	1	0
CCP1	0.0908144	0.169437	0.999907	4451.79	4664.59	617.398	4453.99	5138.18	4756.25	0.934955	0
CCR4	0.0701523	0.229567	0.999907	4154.72	4340.59	1378.14	4263.04	4492.13	4434.93	0.965681	0
CCS1	0.0575328	0.332049	0.999907	4070.93	4136.52	4359.03	4237.51	4449.56	4417.47	0.98518	0
CCT2	0.0762162	0.206557	0.999907	6952.75	7526.4	4068.95	7303.79	8037.4	7723.14	0.956311	0
CCT3	0.0335735	0.552013	0.999907	5448.79	5709.12	4390.63	5605.23	5927.07	5772.59	1	0
CCT4	0.0236372	0.703856	0.999907	5900.74	6235.25	7404.26	5842.81	6601.5	6207.87	1	0
CCT5	-0.0315461	0.613016	0.999907	6466.94	6956.75	5754.1	6379.02	7057.43	6368.02	1	0
CCT6	0.0758447	0.248532	0.999907	7920.97	8722.77	6219.12	8504.99	9568.82	8809.28	0.956885	0
CCT7	0.0447782	0.504926	0.999907	3334.61	3615.23	6824.11	3633.57	3878.23	3461.71	1	0
CCT8	0.0061736	0.915521	0.999907	6748.78	7138.57	8870.43	6752.03	7337.42	7053.79	1	0
CCW12	0.0970131	0.0808866	0.999907	154203	154076	3694.23	153847	171546	166786	0.926479	0
CCW14	0.0797443	0.187897	0.999907	4450.94	4409.26	7171.74	4446.22	4863.87	4522.19	0.95086	0
CCZ1	-0.114943	0.235548	0.999907	554.358	534.837	151896	471.821	487.144	509.195	0.723656	0
CDC1	-0.127271	0.063062	0.999907	2266.52	2256.37	4228.1	2243.65	2078.16	1975.18	0.632854	0
CDC10	0.00897478	0.895511	0.999907	1608.06	1565.82	498.884	1530.92	1588.18	1660.02	1	0
CDC11	0.0234143	0.722508	0.999907	2069.32	2116.14	2354.46	2044.93	2250.32	2147.65	1	0
CDC12	0.0372251	0.602224	0.999907	1959.29	2044.57	1575.66	1928.36	2212.48	2123.02	1	0
CDC123	0.0412998	0.662075	0.999907	616.987	585.129	2158.07	569.515	602.545	618.015	1	0
CDC13	0.0796871	0.357121	0.999907	887.819	821.115	2106.15	889.243	883.48	834.628	0.950948	0
CDC14	0.00744428	0.910266	0.999907	1889.89	1836.63	535.003	1908.38	1953.3	1819.14	1	0
CDC15	-0.0594051	0.496206	0.999907	802.338	922.666	753.97	798.21	806.861	804.857	1	0
CDC16	0.0237756	0.735629	0.999907	1686.77	1679.95	1926.69	1757.39	1600.48	1668.23	1	0
CDC19	0.0907856	0.16322	0.999907	242832	256126	785.574	241893	287487	261716	0.934995	0
CDC20	-0.0298701	0.705937	0.999907	892.05	929.436	1572.28	926.989	863.616	872.613	1	0
CDC21	-0.0152689	0.860676	0.999907	715.164	700.22	243895	689.413	751.052	723.755	1	0
CDC23	-0.00270035	0.980206	0.999907	404.554	455.53	896.186	429.634	422.822	388.056	1	0
CDC24	-0.00951967	0.884181	0.999907	2091.32	1990.41	775.415	2006.07	1969.38	2115.83	1	0
CDC25	0.00741589	0.90698	0.999907	3733.24	3828.97	381.5	3864.49	3742.96	3528.43	1	0
CDC26	0.172654	0.179218	0.999907	220.05	254.362	2048.59	256.448	262.017	288.475	0.604711	0
CDC27	0.0527677	0.540837	0.999907	780.332	791.133	3512.51	753.803	858.886	868.506	0.992542	0
CDC28	-0.00542602	0.949197	0.999907	863.275	953.615	242.67	897.014	836.184	901.358	1	0
CDC3	0.059546	0.391014	0.999907	2557.66	2733.18	823.949	2812.05	2982.45	2603.47	0.982069	0
CDC31	0.0886084	0.532103	0.999907	197.199	190.53	825.078	210.932	185.398	228.932	0.937972	0
CDC33	0.0435912	0.406938	0.999907	7680.6	7395.84	2772.08	7684.57	7841.59	7884.31	1	0
CDC34	0.0184182	0.778717	0.999907	1792.56	1842.43	199.779	1853.98	1776.42	1821.19	1	0
CDC36	0.106607	0.20187	0.999907	718.549	711.826	7637.9	792.659	736.864	790.484	0.913361	0
CDC37	0.00186469	0.976669	0.999907	2117.56	2095.83	1744.97	2040.49	2181.27	2077.84	1	0
CDC39	-0.042968	0.453362	0.999907	10020.8	9982.01	723.495	10201.3	9422.21	9253.8	1	0
CDC4	0.0128889	0.863432	0.999907	1230.59	1201.21	2079.06	1153.46	1245.76	1198.05	1	0
CDC40	0.0454485	0.625899	0.999907	562.821	531.935	9742.92	598.38	555.249	586.19	1	0
CDC42	-0.018572	0.762404	0.999907	2523.81	2532.01	1132.08	2427.93	2592.74	2490.54	1	0
CDC43	0.0561464	0.481895	0.999907	848.887	807.575	591.438	879.252	841.86	880.825	0.987322	0
CDC45	0.0423204	0.694791	0.999907	366.468	369.453	2555.37	405.211	401.066	372.657	1	0
CDC48	0.0286433	0.671361	0.999907	21595.4	23522.2	845.394	21215.3	25131.9	22390.2	1	0
CDC5	-0.0186794	0.826485	0.999907	1544.58	1594.84	410.846	1664.14	1563.59	1322.26	1	0
CDC50	-0.119981	0.186834	0.999907	1282.22	1080.31	22273.7	1233.39	1102.93	1068.69	0.686546	0
CDC53	0.0655966	0.282752	0.999907	2734.55	2686.76	1467.31	2705.48	2851.92	2864.22	0.97272	0
CDC55	0.0353593	0.602293	0.999907	1652.07	1605.48	1337.51	1629.72	1608.99	1689.79	1	0
CDC6	-0.00238424	0.981988	0.999907	636.453	590.932	2625.35	680.532	647.948	515.355	1	0
CDC60	0.0210205	0.742342	0.999907	22390.1	23210.8	1548.57	22050.1	25585.9	22636.6	1	0
CDC7	0.101232	0.362086	0.999907	407.94	363.65	618.526	399.66	389.715	465.051	0.920711	0
CDC73	-0.0818355	0.283442	0.999907	1020.7	1070.64	23662	953.633	1024.42	992.725	0.916513	0
CDC8	-0.0739712	0.454074	0.999907	480.725	448.76	397.302	445.177	438.902	456.838	0.947175	0
CDC9	-0.00987275	0.896321	0.999907	1214.51	1209.91	1055.33	1268.92	1269.41	1203.18	1	0
CDD1	-0.0323287	0.748374	0.999907	459.567	503.888	481.954	514.007	455.928	460.945	1	0
CDH1	0.000756107	0.99237	0.999907	1129.03	1206.04	1346.54	1115.72	1106.71	1255.54	1	0
CDS1	-0.12343	0.0923479	0.999907	2043.08	1848.23	500.013	1946.12	1765.07	1762.68	0.661144	0
CEF1	0.0110513	0.884654	0.999907	961.451	1012.61	1141.11	1000.26	966.72	1001.96	1	0
CEG1	-0.0815272	0.284329	0.999907	1098.56	1109.33	2070.03	1093.51	1080.23	1051.24	0.917715	0
CEM1	0.0435616	0.597786	0.999907	1002.92	997.137	971.809	1115.72	960.098	979.379	1	0
CEP3	-0.122527	0.121271	0.999907	1079.94	1078.38	1207.71	1048	959.152	929.076	0.667796	0
CET1	-0.0450962	0.565477	0.999907	1028.31	986.498	960.522	918.108	996.043	967.06	1	0
CEX1	0.00347377	0.964433	0.999907	1056.24	1072.58	1035.02	983.607	1083.07	1085.12	1	0
CFD1	-0.066943	0.498383	0.999907	500.191	530.968	957.136	528.439	498.494	519.461	0.974577	0
CFT1	0.00625743	0.91638	0.999907	2621.14	2638.4	1015.83	2619.99	2656.11	2586.01	1	0
CFT2	0.0149339	0.83025	0.999907	1540.35	1517.47	591.438	1556.45	1611.83	1464.96	1	0
CGI121	0.0453094	0.669129	0.999907	419.788	411.041	2567.79	460.719	429.443	468.131	1	0
CGR1	-0.0677225	0.570183	0.999907	342.771	299.818	1528.26	337.491	313.096	321.327	0.971538	0
CHA1	-0.0257124	0.692118	0.999907	6543.96	7032.19	487.597	6978.51	6778.39	7080.48	1	0
CHA4	0.0318645	0.710427	0.999907	684.695	657.666	376.985	704.956	661.191	690.904	1	0
CHC1	0.013523	0.839298	0.999907	16351.4	16486.1	7642.41	14827.4	17546.6	16236.8	1	0
CHD1	-0.00176668	0.977122	0.999907	3924.51	4089.13	668.189	3946.64	3982.28	3779.95	1	0
CHK1	0.0510313	0.577886	0.999907	611.909	595.768	15320.9	619.473	589.302	612.882	0.995225	0
CHL1	0.0240066	0.808651	0.999907	621.219	548.377	3706.64	573.956	559.033	575.924	1	0
CHL4	-0.103334	0.297057	0.999907	486.65	471.005	547.418	431.855	429.443	460.945	0.809156	0
CHM7	-0.0929633	0.419544	0.999907	376.625	384.928	506.785	321.948	363.229	335.699	0.873127	0
CHO1	-0.0532421	0.390192	0.999907	2665.15	2517.51	461.637	2552.27	2549.23	2497.73	1	0
CHO2	-0.108876	0.0825602	0.999907	7766.09	8036.09	326.194	7642.39	7710.11	6790.98	0.768341	0
CHS1	-0.0784685	0.275692	0.999907	7954.82	8337.85	2703.23	8035.38	6807.71	8298.03	0.929641	0
CHS2	-0.0265416	0.712457	0.999907	1566.59	1663.51	8079.22	1603.08	1696.96	1516.29	1	0
CHS3	-0.0993379	0.115044	0.999907	4475.49	4503.08	8139.04	4489.51	4337	4054.06	0.838588	0
CHS5	-0.0137375	0.832181	0.999907	4361.23	4855.12	1679.5	4322.99	4779.68	4622.79	1	0
CHS6	0.0439623	0.613834	0.999907	751.557	718.596	4822.92	733.82	719.837	745.314	1	0
CHS7	-0.00992131	0.904572	0.999907	1389.7	1291.15	4645.72	1495.39	1241.03	1276.07	1	0
CHZ1	0.00309668	0.966958	0.999907	1124.8	1150.91	659.159	1165.67	1074.55	1162.11	1	0
CIA1	0.0410122	0.642091	0.999907	687.234	792.1	1355.57	751.583	801.186	746.34	1	0
CIA2	-0.0624433	0.519917	0.999907	633.914	578.359	1117.41	597.27	637.543	603.643	0.992121	0
CIC1	-0.00658143	0.92039	0.999907	2539.04	2345.35	758.485	2524.52	2410.18	2520.31	1	0
CIK1	-0.0751078	0.387621	0.999907	743.093	720.531	711.079	713.837	651.732	679.611	0.942744	0
CIN1	-0.0218078	0.810884	0.999907	677.078	700.22	2605.03	744.922	629.976	692.957	1	0
CIN10	-0.0399116	0.646062	0.999907	674.539	706.991	687.377	654.998	648.894	671.398	1	0
CIN2	0.00723961	0.948996	0.999907	349.542	355.913	721.238	402.99	353.77	339.806	1	0
CIN4	0.0702491	0.516538	0.999907	394.398	442.957	647.872	462.939	396.336	469.158	0.965531	0
CIN5	0.0562135	0.706903	0.999907	177.733	163.449	386.015	169.855	191.074	166.31	0.987218	0
CIN8	-0.14917	0.0284188	0.999907	1718.93	1664.47	427.776	1576.44	1520.08	1461.88	0.468094	0
CIP1	0.115851	0.0703593	0.999907	2980.84	3256.41	165.919	3284.98	3245.42	3441.17	0.900721	0
CIR1	0.0278023	0.717603	0.999907	1145.11	1111.26	1669.34	1081.3	1125.63	1146.72	1	0
CIR2	0.0333486	0.71502	0.999907	873.431	1006.81	2963.96	968.065	1084.01	904.437	1	0
CIS1	-0.17208	0.329755	0.999907	124.413	136.369	1030.5	113.237	112.563	141.671	0.30207	0
CIS3	0.0930211	0.126449	0.999907	12858.6	12943.4	1013.57	12798	14738.2	13647.7	0.931938	0
CIT1	0.00916097	0.905209	0.999907	3641.83	4045.61	154.632	3461.5	3676.75	3977.06	1	0
CIT2	-0.0739157	0.281226	0.999907	3837.34	3996.29	12814.1	3901.12	3348.52	3750.18	0.947392	0
CIT3	-0.0262297	0.866922	0.999907	151.496	152.811	3355.62	154.313	142.832	166.31	1	0
CKA1	0.0107697	0.895053	0.999907	821.803	785.33	3739.38	853.718	804.023	811.016	1	0
CKA2	0.0193592	0.769983	0.999907	1928.83	1973	168.176	2022.72	2077.22	1972.1	1	0
CKB1	0.0462803	0.493106	0.999907	2012.61	2224.46	843.137	2175.93	2280.59	2208.22	1	0
CKB2	-0.0211194	0.777042	0.999907	1163.73	1087.08	2093.73	1109.06	1102.93	1153.9	1	0
CKI1	0.0928283	0.418533	0.999907	354.62	406.205	2222.41	371.906	447.415	377.79	0.932202	0
CKS1	0.103413	0.248395	0.999907	881.048	893.652	1164.82	859.269	1049.96	1019.42	0.917729	0
CLA4	0.0286576	0.68513	0.999907	1206.89	1199.27	363.441	1243.39	1210.76	1221.66	1	0
CLB1	-0.0225718	0.832554	0.999907	660.151	630.585	956.007	654.998	734.026	536.913	1	0
CLB2	-0.0217384	0.782686	0.999907	1266.98	1156.72	1196.42	1273.36	1255.22	1171.35	1	0
CLB3	-0.0628822	0.401163	0.999907	1065.55	1072.58	667.06	1005.81	1049.96	1059.45	0.99041	0
CLB4	-0.101468	0.328011	0.999907	413.018	412.008	1334.12	380.787	401.066	371.63	0.822898	0
CLB5	0.0231271	0.839432	0.999907	354.62	330.767	1118.54	371.906	364.175	315.167	1	0
CLC1	0.038717	0.525523	0.999907	2971.53	2943.05	413.103	2959.7	3198.12	3010	1	0
CLD1	0.0546233	0.689822	0.999907	275.909	216.643	348.768	281.982	232.694	252.544	0.989675	0
CLF1	0.125094	0.116919	0.999907	837.884	912.027	3013.62	959.184	981.854	920.863	0.872453	0
CLG1	0.0299471	0.650789	0.999907	1816.26	1774.73	243.799	1754.06	1885.2	1824.27	1	0
CLN1	0.066592	0.417662	0.999907	983.456	922.666	875.869	1000.26	925.1	981.433	0.971182	0
CLN2	0.0724261	0.314545	0.999907	1564.9	1542.61	1760.77	1677.46	1742.37	1536.82	0.962167	0
CLN3	0.022913	0.801751	0.999907	1574.21	1362.72	864.582	1466.53	1277.92	1587.13	1	0
CLP1	-0.0584584	0.519285	0.999907	594.982	661.534	1608.39	588.388	620.517	595.43	1	0
CLU1	0.0448178	0.432832	0.999907	17453.4	17496.8	1320.58	16758	18672.3	18121.6	1	0
CMC1	0.00995568	0.928961	0.999907	373.239	353.012	624.17	385.228	388.769	393.189	1	0
CMC2	0.0227008	0.828123	0.999907	457.874	438.121	16965.5	467.38	413.363	443.493	1	0
CMC4	-0.00832971	0.928786	0.999907	526.428	560.95	435.677	543.982	524.98	563.605	1	0
CMD1	-0.0351988	0.564638	0.999907	2993.53	2891.79	404.074	2931.95	2860.43	2986.39	1	0
CMG1	0.0158113	0.914354	0.999907	203.123	207.938	555.319	186.508	185.398	217.64	1	0
CMK1	0.0649641	0.454988	0.999907	1504.81	1434.29	3111.82	1443.22	1344.14	1630.25	0.973697	0
CMK2	-0.0168735	0.842586	0.999907	5597.74	7050.56	170.433	5875	5836.26	6091.86	1	0
CMP2	0.0656149	0.394312	0.999907	1878.89	1972.03	1278.81	1821.78	1957.09	1989.56	0.972692	0
CMR1	0.0986558	0.287657	0.999907	589.904	585.129	5362.44	660.549	662.137	577.978	0.924233	0
CMR2	-0.0983138	0.152864	0.999907	1540.35	1507.8	1658.06	1463.2	1469	1393.1	0.84613	0
CMR3	0.0430029	0.654318	0.999907	567.053	611.242	600.467	646.117	550.519	596.456	1	0
CMS1	0.0643158	0.432383	0.999907	827.728	787.264	1583.56	879.252	834.292	881.852	0.974699	0
CNA1	-0.0435558	0.568456	0.999907	1074.86	1130.6	559.834	1103.51	1090.63	1112.84	1	0
CNB1	-0.0517233	0.614127	0.999907	444.332	497.118	867.968	477.372	476.739	470.184	1	0
CNE1	-0.0918436	0.201953	0.999907	1342.31	1359.82	1206.58	1332.2	1292.11	1280.17	0.877492	0
CNL1	-0.00165295	0.989499	0.999907	307.224	367.519	538.389	319.728	298.907	337.752	1	0
CNM67	-0.0560841	0.61925	0.999907	468.877	418.778	1461.66	369.685	437.956	417.827	1	0
CNN1	-0.0909406	0.505125	0.999907	297.914	297.884	281.046	335.27	229.856	297.715	0.881013	0
CNS1	0.0146941	0.864128	0.999907	909.824	995.203	384.886	1059.1	999.827	960.9	1	0
COA1	0.0918399	0.2881	0.999907	842.116	775.659	321.679	808.201	833.346	856.187	0.933553	0
COA2	0.164297	0.185496	0.999907	313.149	274.672	1088.06	333.05	298.907	377.79	0.668971	0
COA3	0.0740363	0.343476	0.999907	1078.25	1085.15	722.366	1054.66	1137.93	1213.44	0.95968	0
COA4	-0.0332655	0.783813	0.999907	363.083	413.942	312.649	316.397	407.687	372.657	1	0
COA6	-0.0219806	0.846866	0.999907	385.088	337.537	1073.39	326.389	361.338	382.923	1	0
COF1	-0.0158939	0.777211	0.999907	7706.84	7336.84	346.51	7471.42	7676.06	7126.68	1	0
COG1	-0.0155773	0.863761	0.999907	692.312	715.695	364.569	643.897	705.649	664.212	1	0
COG2	-0.0279784	0.791606	0.999907	401.169	425.548	7476.49	397.44	376.472	416.801	1	0
COG3	-0.070693	0.349833	0.999907	1047.78	1101.59	626.427	1049.11	1037.66	983.486	0.959956	0
COG4	-0.00698167	0.919855	0.999907	1748.55	1676.08	386.015	1703	1598.59	1751.38	1	0
COG5	-0.0466048	0.634795	0.999907	527.275	472.939	1075.65	470.711	507.954	491.743	1	0
COG6	-0.0157462	0.839878	0.999907	1303.38	1180.9	1649.03	1215.63	1145.5	1262.72	1	0
COG7	-0.135418	0.138079	0.999907	775.254	836.589	519.201	782.667	655.515	723.755	0.572272	0
COG8	-0.0274514	0.723471	0.999907	898.821	903.323	1174.97	891.464	902.398	898.278	1	0
COM2	0.0289986	0.656191	0.999907	3020.61	2941.12	759.613	3022.98	2868.94	3252.28	1	0
COP1	0.0356859	0.562238	0.999907	15095.5	15279.1	943.591	14563.2	16857.1	15385.7	1	0
COQ1	-0.0113006	0.867555	0.999907	1593.67	1643.2	2998.95	1643.05	1539.94	1596.37	1	0
COQ10	-0.00727902	0.946428	0.999907	345.31	366.552	15292.7	364.135	362.283	346.992	1	0
COQ11	-0.0679258	0.562349	0.999907	383.395	356.88	1577.92	309.736	387.823	339.806	0.970746	0
COQ2	-0.0206801	0.800218	0.999907	1068.94	1166.39	367.955	1143.47	1198.47	1054.32	1	0
COQ3	0.0044006	0.965848	0.999907	466.338	493.249	347.639	479.592	490.927	431.173	1	0
COQ4	0.0473918	0.560922	0.999907	1037.62	1066.77	1214.48	989.158	1097.26	1064.59	1	0
COQ5	0.000484641	0.993688	0.999907	2495.88	2608.42	436.806	2545.61	2599.36	2481.3	1	0
COQ6	0.0568612	0.458246	0.999907	1386.32	1361.75	943.591	1291.12	1468.05	1420.82	0.986217	0
COQ8	-0.112232	0.184836	0.999907	981.763	930.403	2520.38	979.167	908.073	864.4	0.74362	0
COQ9	0.0730144	0.434723	0.999907	505.27	539.673	1269.78	533.99	554.303	570.791	0.961258	0
COR1	0.0403313	0.583907	0.999907	2039.7	1932.38	1063.23	1871.74	2164.24	1972.1	1	0
COS10	-0.007423	0.936999	0.999907	674.539	688.615	1870.25	698.295	596.869	686.797	1	0
COS111	0.0409455	0.733755	0.999907	754.096	799.837	433.42	677.202	687.676	796.644	1	0
COS2	-0.0486839	0.802023	0.999907	93.0982	96.7155	625.298	87.7031	90.8073	99.5805	1	0
COS3	0.0367211	0.804067	0.999907	228.514	178.924	542.904	230.915	184.452	218.666	1	0
COS5	-0.178404	0.109303	0.999907	378.317	395.567	98.1967	318.618	327.285	349.045	0.268626	0
COS6	-0.101453	0.117945	0.999907	3098.48	2914.04	208.809	2970.81	2686.38	2853.96	0.823009	0
COS7	-0.161392	0.162322	0.999907	480.725	395.567	351.025	426.304	357.554	370.604	0.375504	0
COS9	-0.077793	0.371068	0.999907	707.547	672.173	3116.33	669.43	683.893	663.186	0.932274	0
COT1	-0.0742942	0.327341	0.999907	1883.97	2004.91	410.846	2009.4	1837.9	1957.73	0.945916	0
COX10	-0.016596	0.854139	0.999907	687.234	619.947	750.584	639.456	614.841	665.239	1	0
COX11	-0.0393542	0.658805	0.999907	673.693	663.469	2226.92	603.931	666.866	686.797	1	0
COX12	0.0135018	0.894342	0.999907	472.262	443.924	632.071	434.075	476.739	445.546	1	0
COX13	0.136495	0.111384	0.999907	967.375	972.958	676.09	941.421	1126.58	1130.29	0.820572	0
COX14	0.00876078	0.916515	0.999907	765.098	749.545	426.648	720.498	760.511	780.218	1	0
COX15	0.0334034	0.648935	0.999907	2159.03	2438.2	971.809	2235.88	2410.18	2217.46	1	0
COX16	-0.115119	0.383572	0.999907	257.29	280.475	732.525	244.237	236.477	225.853	0.72236	0
COX17	0.0323507	0.699103	0.999907	890.358	893.652	2109.54	832.625	927.937	976.3	1	0
COX18	0.000299208	0.997446	0.999907	830.267	792.1	225.74	756.023	731.188	891.091	1	0
COX19	0.0448679	0.562898	0.999907	1085.02	1033.89	893.928	1093.51	1024.42	1093.33	1	0
COX20	0.042361	0.645436	0.999907	621.219	659.6	752.841	612.812	632.814	701.17	1	0
COX23	0.132068	0.300772	0.999907	376.625	361.716	989.868	339.711	359.446	433.227	0.840716	0
COX4	-0.00023624	0.998018	0.999907	599.214	521.297	609.497	549.532	557.141	560.525	1	0
COX5A	0.00276187	0.970677	0.999907	1154.42	1227.32	292.333	1153.46	1259.95	1162.11	1	0
COX5B	0.0229053	0.808169	0.999907	1237.36	1144.14	545.161	1092.4	1108.61	1177.51	1	0
COX6	0.0611327	0.488359	0.999907	608.524	650.896	1189.65	646.117	684.839	673.452	0.979617	0
COX7	-0.0335402	0.729257	0.999907	490.035	490.348	937.948	481.812	456.874	478.397	1	0
COX8	-0.110456	0.24671	0.999907	611.063	584.162	664.803	504.016	587.41	549.233	0.756702	0
COX9	0.0677427	0.390383	0.999907	829.421	828.852	468.409	850.387	877.804	890.065	0.969404	0
COY1	0.0323643	0.624332	0.999907	1649.53	1681.88	576.764	1649.71	1713.04	1693.9	1	0
CPA1	0.0836108	0.259151	0.999907	1520.04	1411.08	840.88	1648.6	1486.97	1623.06	0.944886	0
CPA2	-0.0249334	0.696911	0.999907	2883.51	2814.42	1612.91	2711.03	2953.13	2902.21	1	0
CPD1	0.0676932	0.522884	0.999907	618.68	643.158	1558.73	562.854	613.895	699.117	0.969481	0
CPR1	0.0828789	0.119338	0.999907	35940.1	35384.3	3022.65	35779.6	38818.2	38402.1	0.946017	0
CPR2	0.0754982	0.386039	0.999907	1168.81	1230.22	525.973	1385.49	1388.6	1155.96	0.957421	0
CPR3	-0.0333278	0.622091	0.999907	2192.04	2253.47	35368.9	2230.32	2316.53	2182.56	1	0
CPR4	0.0190097	0.778312	0.999907	2786.18	2811.52	1334.12	2983.02	2900.16	2595.25	1	0
CPR5	-0.0166568	0.801338	0.999907	5498.72	5384.15	2447.02	5849.47	5519.38	5005.72	1	0
CPR6	-0.0626442	0.36355	0.999907	4825.87	5257.46	2768.7	4424.01	5153.32	4701.84	0.991338	0
CPR7	-0.0386605	0.620028	0.999907	886.972	871.407	5681.86	867.04	861.724	849.001	1	0
CPR8	-0.128324	0.10722	0.999907	1228.05	1197.34	4833.08	1175.67	1187.12	1032.76	0.625098	0
CPS1	-0.110308	0.0587678	0.999907	7814.33	7638.59	889.414	7636.83	7157.7	6898.77	0.757794	0
CPT1	-0.0953075	0.174908	0.999907	2180.19	2258.31	1287.84	2253.64	2116.95	1962.87	0.863987	0
CRD1	0.0215907	0.854152	0.999907	342.771	347.209	7962.96	307.516	341.473	357.258	1	0
CRF1	-0.0597315	0.482122	0.999907	914.902	984.564	2328.5	918.108	826.725	969.113	1	0
CRG1	0.0718783	0.548673	0.999907	292.836	332.701	300.234	299.745	318.772	357.258	0.963014	0
CRH1	-0.0945435	0.105511	0.999907	6543.11	6607.61	927.789	6542.21	6154.09	6242.77	0.866966	0
CRM1	-0.0222274	0.706137	0.999907	6102.17	5928.66	303.62	5559.71	6145.58	5972.78	1	0
CRN1	0.0669452	0.263166	0.999907	4682.84	4745.83	7073.55	4742.63	5217.64	4795.26	0.970636	0
CRP1	0.0522657	0.390596	0.999907	3322.76	3358.93	5923.4	3364.91	3640.81	3352.89	0.993318	0
CRR1	-0.207871	0.0802356	0.999907	346.156	325.931	4660.39	313.067	308.367	312.087	0.120963	0
CRT10	-0.0128166	0.860548	0.999907	1616.52	1782.47	3310.47	1748.51	1616.56	1604.58	1	0
CRZ1	0.0783255	0.342355	0.999907	1593.67	1711.86	408.589	1591.98	1599.53	1814.01	0.953052	0
CSC1	-0.095539	0.125192	0.999907	2729.47	2892.76	1612.91	2712.14	2616.39	2535.71	0.863084	0
CSE1	-0.0197126	0.730037	0.999907	4405.24	4531.12	1432.32	4329.65	4582.93	4323.03	1	0
CSE2	0.0643465	0.649244	0.999907	243.748	230.183	2779.98	220.923	215.667	269.997	0.974652	0
CSE4	0.0541017	0.609756	0.999907	457.028	500.986	4484.32	527.329	521.196	432.2	0.990481	0
CSF1	-0.106075	0.0760965	0.999907	6549.88	6287.48	199.779	6399	5897.75	5851.64	0.788967	0
CSG2	-0.0129091	0.837899	0.999907	4698.92	5119.15	468.409	5202.24	4861.03	4813.74	1	0
CSH1	-0.0259259	0.778211	0.999907	643.224	579.326	6694.31	622.803	571.329	612.882	1	0
CSI2	-0.0348917	0.710045	0.999907	1244.98	1166.39	615.14	1406.58	1139.82	1092.31	1	0
CSL4	0.0387543	0.623332	0.999907	1233.97	1269.87	102.711	1252.27	1415.08	1332.53	1	0
CSM1	-0.0477609	0.688078	0.999907	350.388	295.95	1314.93	316.397	303.637	341.859	1	0
CSM2	-0.0695153	0.709479	0.999907	131.184	118.96	1396.2	114.347	114.455	102.66	0.964548	0
CSN12	-0.135407	0.132318	0.999907	606.831	621.881	138.83	567.295	537.277	566.685	0.572356	0
CSN9	-0.138966	0.534705	0.999907	90.5592	79.3067	27.0887	62.1693	69.9973	88.2879	0.545397	0
CSR1	0.0689757	0.301133	0.999907	2302.07	2413.05	606.111	2318.03	2564.36	2570.61	0.967499	0
CSR2	0.137136	0.234205	0.999907	630.529	648.961	72.2366	603.931	625.246	695.01	0.817658	0
CSS1	-0.0368815	0.640076	0.999907	8340.76	9660.91	2393.97	8983.47	9083.57	7581.46	1	0
CSS2	-0.0679148	0.557408	0.999907	302.992	326.899	466.152	310.847	300.799	318.247	0.970788	0
CSS3	-0.219957	0.0685806	0.999907	296.222	305.621	8310.6	279.762	255.396	246.385	0.0903548	0
CST26	-0.112984	0.15211	0.999907	1551.36	1475.88	346.51	1475.41	1504	1458.8	0.738081	0
CST6	0.108153	0.129365	0.999907	1944.06	1971.06	308.134	1930.58	2056.41	2183.58	0.911247	0
CST9	0.0455571	0.670535	0.999907	353.773	391.698	1777.7	376.346	392.553	400.375	1	0
CTA1	0.0845882	0.405527	0.999907	556.05	535.804	1808.17	602.82	501.332	581.057	0.943469	0
CTF13	0.00610892	0.964489	0.999907	252.212	200.201	389.401	234.245	244.991	236.119	1	0
CTF18	0.136153	0.104901	0.999907	727.859	701.188	493.241	823.744	802.131	754.553	0.822129	0
CTF19	0.12445	0.234568	0.999907	457.874	494.216	260.729	508.456	472.009	499.956	0.875381	0
CTF3	0.0283848	0.774328	0.999907	484.111	462.3	737.04	497.355	469.171	456.838	1	0
CTF4	-0.0336147	0.6548	0.999907	1199.27	1146.08	402.945	1080.19	1141.71	1154.93	1	0
CTF8	-0.124154	0.344079	0.999907	225.128	235.019	446.964	219.813	209.992	214.56	0.655812	0
CTH1	-0.0495505	0.53162	0.999907	1321.99	1328.87	1109.51	1206.75	1218.33	1243.22	1	0
CTI6	-0.0393941	0.619215	0.999907	1022.39	1100.62	242.67	985.828	987.53	1073.83	1	0
CTK1	-0.0390241	0.651972	0.999907	724.474	663.469	1141.11	683.863	659.299	678.585	1	0
CTK2	0.00977627	0.932828	0.999907	327.537	324.964	1007.93	363.024	339.582	301.821	1	0
CTK3	0.00693909	0.946798	0.999907	423.174	414.91	687.377	437.406	426.605	456.838	1	0
CTL1	0.0245357	0.809507	0.999907	646.61	573.523	345.381	578.397	559.033	667.292	1	0
CTM1	-0.0842418	0.419966	0.999907	457.028	436.187	478.568	427.414	389.715	411.668	0.907131	0
CTO1	-0.0519938	0.63375	0.999907	508.655	561.917	550.804	559.524	434.173	547.179	1	0
CTP1	-0.0130145	0.906975	0.999907	362.237	412.008	406.331	355.253	376.472	417.827	1	0
CTR1	-0.14444	0.0308255	0.999907	7656.06	8218.89	524.844	7767.83	7325.13	7450.06	0.50393	0
CTR2	0.0242368	0.747872	0.999907	1173.04	1162.52	387.143	1247.83	1179.55	1248.35	1	0
CTR3	0.0580954	0.706273	0.999907	167.577	171.186	9047.64	166.525	160.805	208.4	0.98431	0
CTR86	-0.0238452	0.827971	0.999907	657.612	568.687	1281.07	726.049	610.112	612.882	1	0
CTR9	0.0192799	0.738267	0.999907	3541.96	3432.43	176.077	3554.75	3612.43	3449.39	1	0
CTS1	-0.077882	0.202725	0.999907	18484.2	17361.4	756.227	18170.1	17501.2	16159.8	0.931927	0
CTS2	-0.0338968	0.744082	0.999907	397.783	412.975	3501.22	379.677	393.498	406.535	1	0
CTT1	0.0381499	0.781958	0.999907	490.035	655.731	18860.5	442.956	642.273	560.525	1	0
CUB1	-0.0571872	0.389757	0.999907	2521.27	2473.02	397.302	2256.97	2432.88	2321.15	1	0
CUE1	-0.0402869	0.61044	0.999907	1613.98	1582.27	458.251	1617.51	1733.85	1464.96	1	0
CUE2	0.0996827	0.420403	0.999907	336.846	304.654	2298.03	316.397	305.529	362.391	0.922829	0
CUE3	0.0402826	0.633647	0.999907	800.645	754.381	1760.77	752.693	802.131	845.921	1	0
CUE4	0.119812	0.154933	0.999907	759.174	758.25	274.274	854.828	786.997	785.351	0.895304	0
CUE5	0.0274201	0.679105	0.999907	3014.69	3230.3	779.93	2974.14	3356.09	3138.33	1	0
CUL3	-0.102543	0.219457	0.999907	823.496	886.881	713.337	839.286	754.836	791.511	0.814981	0
CUP2	0.0112332	0.887056	0.999907	1051.16	1038.72	3048.61	1025.79	979.017	1098.47	1	0
CUP9	-0.042695	0.574009	0.999907	1115.49	1175.09	849.909	1153.46	1126.58	1046.11	1	0
CUR1	-0.0101194	0.923501	0.999907	786.257	859.801	986.482	732.71	749.161	773.032	1	0
CUS1	0.113403	0.313205	0.999907	413.864	343.34	1135.47	395.219	386.877	430.147	0.904068	0
CUS2	-0.0610107	0.574941	0.999907	385.088	368.486	620.784	376.346	345.257	389.083	0.997707	0
CUZ1	0.0203336	0.780125	0.999907	1129.03	1154.78	361.183	1132.37	1160.63	1135.42	1	0
CWC15	-0.0489255	0.691568	0.999907	278.448	281.442	405.202	295.304	249.72	265.89	1	0
CWC2	0.0615898	0.618473	0.999907	269.985	272.738	1095.97	281.982	293.232	255.624	0.978911	0
CWC21	0.0625369	0.535532	0.999907	439.254	470.038	277.66	454.058	451.199	491.743	0.977448	0
CWC22	0.0596188	0.567582	0.999907	519.657	482.611	252.828	546.202	454.037	531.78	0.981956	0
CWC23	0.121133	0.304267	0.999907	275.909	272.738	427.776	299.745	297.016	292.582	0.890473	0
CWC24	0.0324665	0.799232	0.999907	314.841	276.606	463.895	285.313	293.232	360.338	1	0
CWC25	-0.0206947	0.830909	0.999907	524.735	586.096	268.63	590.609	552.411	517.408	1	0
CWC27	-0.0187664	0.846679	0.999907	625.451	601.571	327.322	560.634	634.705	558.472	1	0
CWH41	-0.129816	0.0785419	0.999907	4731.93	5059.19	574.507	4935.8	4787.25	4233.71	0.614109	0
CWH43	-0.130801	0.0273658	0.999907	8553.19	9019.69	548.547	8558.27	8118.74	7780.62	0.606857	0
CWP1	0.0652911	0.357616	0.999907	1999.07	2030.06	5484.34	1999.41	2286.26	2017.28	0.973192	0
CWP2	0.18425	0.0177426	0.999907	29138.9	26109.3	9207.91	27916.2	34765	29502.5	0.515544	0
CYB2	-0.0489329	0.686619	0.999907	286.065	280.475	1997.79	284.203	282.827	252.544	1	0
CYB5	0.0617197	0.521555	0.999907	598.368	576.425	25883.3	697.185	606.328	607.749	0.97871	0
CYC1	-0.0811774	0.458015	0.999907	562.821	492.282	281.046	460.719	565.654	452.732	0.919079	0
CYC2	0.0503154	0.669765	0.999907	384.242	381.059	656.902	396.329	331.068	430.147	0.996331	0
CYC3	0.078501	0.321244	0.999907	1202.66	1344.35	510.171	1421.01	1365.89	1414.66	0.952781	0
CYC8	0.0879163	0.141459	0.999907	5020.53	5153.97	349.896	5167.82	5297.09	5295.22	0.938918	0
CYK3	0.0723242	0.284917	0.999907	1790.87	1693.49	1436.83	1848.43	1743.31	1840.7	0.962325	0
CYM1	-0.0211512	0.743467	0.999907	1925.44	2032.96	4650.23	1908.38	1997.76	1964.92	1	0
CYR1	-0.0349625	0.594135	0.999907	6292.59	6788.46	1678.37	6151.43	6107.74	6134.98	1	0
CYS3	0.0847205	0.188607	0.999907	11752.4	11803.2	2002.31	11312.6	13327.9	12617	0.943288	0
CYS4	0.0700534	0.248044	0.999907	14150.1	14692.1	5759.74	13942.6	15897.9	15364.1	0.965834	0
CYT1	0.0745224	0.438755	0.999907	782.025	713.761	11580.4	680.532	838.076	777.139	0.958928	0
CYT2	0.108213	0.222893	0.999907	640.685	653.797	14223.8	662.769	753.89	697.064	0.911165	0
DAD1	0.134393	0.278956	0.999907	306.378	343.34	683.991	339.711	306.475	395.242	0.830139	0
DAD2	0.00110105	0.99395	0.999907	203.123	180.858	669.318	220.923	190.128	206.347	1	0
DAD3	0.0540399	0.682761	0.999907	236.131	205.037	297.976	236.465	228.91	230.986	0.990576	0
DAD4	0.0640952	0.514966	0.999907	652.534	541.607	233.64	633.905	599.707	675.505	0.97504	0
DAK1	0.0174671	0.795021	0.999907	3154.34	3221.59	229.126	3075.16	3489.46	3065.44	1	0
DAK2	-0.013192	0.934062	0.999907	148.957	208.906	630.942	170.966	176.885	170.416	1	0
DAL1	0.0879618	0.735764	0.999907	46.5491	48.3578	3141.17	54.3982	48.2414	54.41	0.938856	0
DAL2	-0.144933	0.419895	0.999907	122.72	127.665	165.919	99.915	108.78	119.086	0.500191	0
DAL3	-0.0817513	0.734645	0.999907	63.4761	84.1425	53.0488	61.0592	85.1319	56.4632	0.916841	0
DAL5	-0.0983154	0.405505	0.999907	305.531	294.015	67.7219	296.414	267.692	287.449	0.846118	0
DAL7	-0.0585951	0.607451	0.999907	446.025	400.402	129.8	350.813	396.336	437.333	1	0
DAL81	-0.0192254	0.774843	0.999907	1748.55	1647.07	311.521	1731.86	1694.12	1660.02	1	0
DAL82	-0.0276479	0.822229	0.999907	274.217	294.982	386.015	263.109	277.152	268.97	1	0
DAM1	-0.032463	0.730217	0.999907	739.708	682.812	1758.51	714.947	654.57	637.521	1	0
DAP1	0.0966784	0.365168	0.999907	454.489	455.53	222.353	420.753	487.144	496.876	0.926937	0
DAP2	-0.0834937	0.145386	0.999907	4852.96	4742.93	124.157	4662.7	4413.61	4384.62	0.910048	0
DAS1	0.0586611	0.534793	0.999907	645.763	588.998	402.945	608.371	620.517	626.228	0.983436	0
DAS2	0.0144099	0.91102	0.999907	296.222	330.767	4662.65	383.007	288.502	330.566	1	0
DAT1	0.149834	0.0519605	0.999907	864.121	862.703	542.904	964.735	971.449	936.262	0.759878	0
DBF2	0.00753295	0.925694	0.999907	1005.46	988.433	365.698	950.302	1003.61	951.661	1	0
DBF20	0.0951185	0.401577	0.999907	367.315	362.683	862.325	408.541	349.041	371.63	0.92907	0
DBF4	-0.0785769	0.256027	0.999907	1529.35	1509.73	893.928	1507.61	1399	1457.78	0.929218	0
DBP1	-0.0519393	0.638848	0.999907	413.864	440.056	323.936	376.346	383.093	417.827	1	0
DBP10	0.0438742	0.4926	0.999907	4139.49	3928.59	1568.89	4306.34	4155.38	4428.77	1	0
DBP2	-0.00119016	0.987904	0.999907	8511.72	8879.45	364.569	10122.5	8778.99	8019.82	1	0
DBP3	0.0204745	0.712307	0.999907	4450.94	4312.55	4439.17	4546.13	4465.64	4417.47	1	0
DBP5	0.0194527	0.74083	0.999907	4004.92	3835.74	9553.3	3820.08	3996.47	4103.33	1	0
DBP6	0.00695254	0.920408	0.999907	1858.58	1899.49	4476.41	1967.21	2008.17	1818.11	1	0
DBP7	-0.0168367	0.828182	0.999907	1666.46	1519.4	3919.97	1744.07	1579.67	1570.7	1	0
DBP8	0.03429	0.625853	0.999907	1365.16	1321.13	2011.34	1418.79	1399	1400.29	1	0
DBP9	0.0291911	0.631436	0.999907	3016.38	3044.61	1766.41	3042.97	3255.82	3019.24	1	0
DBR1	-0.0521558	0.650958	0.999907	318.227	384.928	1434.57	348.592	350.933	330.566	1	0
DCC1	0.0765888	0.480682	0.999907	342.771	363.65	3073.44	355.253	381.202	368.551	0.955736	0
DCD1	0.0576507	0.556384	0.999907	506.962	467.136	366.827	501.795	543.898	521.514	0.984997	0
DCI1	-0.0554452	0.758162	0.999907	115.103	105.42	533.874	105.466	112.563	112.926	1	0
DCK1	-0.00795637	0.909705	0.999907	2383.31	2491.39	90.2958	2459.02	2380.85	2216.44	1	0
DCN1	0.111173	0.3971	0.999907	225.128	219.544	124.157	258.669	244.045	221.746	0.907117	0
DCP1	0.00369213	0.96852	0.999907	657.612	658.633	2216.76	698.295	597.815	712.463	1	0
DCP2	0.00369468	0.951159	0.999907	3377.77	3371.5	225.74	3301.64	3236.9	3445.28	1	0
DCR2	-0.114213	0.166444	0.999907	1113.79	1135.44	686.248	1159.01	1062.26	1035.84	0.729028	0
DCS1	-0.0577723	0.467148	0.999907	1079.94	1070.64	3205.5	954.743	1072.66	1005.04	1	0
DCV1	-0.0460768	0.931466	0.999907	12.6952	10.6387	1278.81	11.1017	14.1886	9.23943	1	0
DCW1	-0.0350305	0.70519	0.999907	1724.01	2020.39	1005.67	2127.08	1939.11	1775	1	0
DDC1	-0.0142316	0.893204	0.999907	386.781	383.961	12.4157	374.126	367.013	404.482	1	0
DDI1	0.028514	0.738562	0.999907	1168.81	1244.73	2244.98	1094.62	1169.14	1297.63	1	0
DDL1	0.074883	0.449922	0.999907	589.904	519.362	386.015	590.609	540.114	639.574	0.958371	0
DDP1	0.100438	0.260947	0.999907	876.816	886.881	1076.78	936.98	1085.9	941.395	0.921796	0
DDR48	0.0542612	0.430864	0.999907	4899.51	5271.96	569.992	4772.61	5551.54	5185.37	0.990235	0
DED1	0.0603573	0.345781	0.999907	18306.5	19842.2	1006.8	18922.8	21523.2	18995.2	0.980815	0
DED81	0.038529	0.554495	0.999907	14063.8	15166.9	4767.62	14048	16387.9	14939.1	1	0
DEF1	0.0663465	0.26694	0.999907	5834.72	5900.61	18861.7	5741.78	6402.86	6093.92	0.971561	0
DEG1	-0.0791844	0.307441	0.999907	1253.44	1226.35	14955.2	1256.71	1083.07	1173.41	0.926849	0
DEP1	0.0581058	0.510075	0.999907	820.111	904.29	5685.25	942.531	982.8	846.948	0.984294	0
DER1	-0.233007	0.0278671	0.999907	445.179	401.369	1228.02	360.804	353.77	360.338	0.0573049	0
DET1	-0.0225143	0.790803	0.999907	703.315	770.823	942.462	732.71	727.405	708.356	1	0
DFG10	0.0230373	0.833698	0.999907	386.781	419.745	415.361	428.524	371.743	393.189	1	0
DFG16	-0.0836353	0.278939	0.999907	1311.84	1301.79	729.139	1317.77	1129.42	1244.24	0.909496	0
DFG5	-0.121821	0.120212	0.999907	2247.9	2424.66	365.698	2409.06	2247.48	2096.32	0.672992	0
DFM1	0.00791141	0.911211	0.999907	1344.85	1348.21	1294.62	1412.13	1389.54	1308.92	1	0
DFR1	-0.0797301	0.416862	0.999907	512.887	550.311	2679.53	547.312	502.278	522.541	0.924722	0
DGA1	-0.0604266	0.448738	0.999907	893.743	927.502	1396.2	833.735	913.749	877.746	0.999984	0
DGK1	-0.0193045	0.787555	0.999907	1366.85	1422.69	600.467	1441	1393.33	1409.53	1	0
DGR2	-0.0252477	0.788846	0.999907	732.937	736.005	918.76	668.32	661.191	730.941	1	0
DHH1	0.0179196	0.774065	0.999907	3514.04	3536.89	1514.71	3368.25	3538.65	3505.85	1	0
DHR2	-0.0101747	0.891226	0.999907	1244.98	1219.58	624.17	1283.35	1274.14	1237.06	1	0
DIA1	0.122192	0.156014	0.999907	1628.37	1740.88	3230.33	1724.09	1599.53	1977.24	0.885655	0
DIA2	-0.0563729	0.524621	0.999907	677.924	626.717	1360.08	652.778	612.004	620.068	1	0
DIA4	-0.0496641	0.572736	0.999907	659.305	647.027	653.516	601.71	627.138	660.106	1	0
DIB1	0.0137772	0.913082	0.999907	257.29	241.789	94.8106	275.321	262.017	250.491	1	0
DIC1	0.0642875	0.483465	0.999907	843.809	1040.66	649.001	1038.01	1042.39	991.699	0.974743	0
DID2	0.0947993	0.225859	0.999907	1002.08	1079.35	282.174	1052.44	1078.34	1136.45	0.929506	0
DID4	0.0209048	0.777899	0.999907	1178.96	1247.63	1058.72	1210.08	1193.74	1203.18	1	0
DIE2	-0.166303	0.0543355	0.999907	1315.22	1339.51	977.452	1352.18	1168.2	1242.19	0.338303	0
DIF1	-0.00857978	0.916034	0.999907	1387.16	1448.8	1126.44	1277.8	1387.65	1567.62	1	0
DIG1	0.0345992	0.559981	0.999907	3090.86	3165.5	1570.02	3178.41	3089.34	3218.4	1	0
DIG2	0.088285	0.44696	0.999907	350.388	346.242	1424.42	334.16	364.175	356.231	0.938414	0
DIM1	0.0254704	0.693914	0.999907	1862.81	1841.46	3002.34	1913.93	1883.31	1949.52	1	0
DIN7	0.0546238	0.623892	0.999907	333.461	367.519	293.461	389.668	363.229	341.859	0.989674	0
DIP2	0.0378757	0.584033	0.999907	2095.56	2269.91	1943.62	2261.41	2394.1	2141.49	1	0
DIP5	-0.158883	0.00538868	0.870928	5284.59	5351.27	353.282	5016.84	4738.06	4716.21	0.394516	0
DIS3	0.0143759	0.799285	0.999907	4372.23	4419.9	2259.65	4614.96	4441.05	4455.46	1	0
DIT2	0.0231811	0.925642	0.999907	58.398	54.1607	4587.03	62.1693	61.4841	49.2769	1	0
DJP1	-0.00261021	0.969699	0.999907	1702	1668.34	99.3254	1610.85	1678.99	1781.16	1	0
DLD1	0.0301955	0.698104	0.999907	880.201	904.29	57.5636	904.786	927.937	886.985	1	0
DLD2	-0.0669853	0.309662	0.999907	1866.2	1870.48	1711.11	1808.46	1819.93	1846.86	0.974412	0
DLD3	-0.0675169	0.277594	0.999907	6229.12	6606.64	879.255	5827.26	6540.97	5951.22	0.97234	0
DLS1	0.0851055	0.364919	0.999907	683.002	711.826	2002.31	684.973	699.973	831.549	0.942762	0
DLT1	-0.0169464	0.872963	0.999907	432.484	433.286	6365.85	462.939	385.931	447.599	1	0
DMA1	0.153301	0.0810489	0.999907	662.69	655.731	695.278	683.863	732.134	781.245	0.7441	0
DMA2	0.0284828	0.761319	0.999907	683.849	651.863	444.707	681.642	692.406	605.696	1	0
DMC1	0.0463341	0.833082	0.999907	70.2468	76.4053	658.031	85.4828	68.1055	72.8888	1	0
DML1	-0.121743	0.326637	0.999907	383.395	328.833	602.725	389.668	340.528	309.008	0.67357	0
DNA2	0.00103188	0.988606	0.999907	1433.71	1407.21	72.2366	1494.28	1472.78	1346.9	1	0
DNF1	-0.0804771	0.145099	0.999907	10023.3	10241.2	418.747	10022.6	9810.03	9356.46	0.921809	0
DNF2	-0.0856387	0.109183	0.999907	10229.8	10337	1470.69	9969.29	9979.35	9489.92	0.901685	0
DNF3	-0.105485	0.0832956	0.999907	3689.23	3481.76	10601.9	3495.91	3251.09	3333.38	0.793315	0
DNL4	-0.129258	0.167514	0.999907	620.373	681.845	10675.2	600.6	544.844	620.068	0.618222	0
DNM1	-0.0420091	0.54102	0.999907	1530.2	1431.39	3671.65	1441	1441.57	1450.59	1	0
DOA1	0.0165379	0.794121	0.999907	2074.4	2220.59	627.556	2153.72	2174.65	2169.21	1	0
DOA4	-0.149542	0.097111	0.999907	1030	1081.28	1498.91	962.514	875.912	867.48	0.465273	0
DOC1	0.0557078	0.599588	0.999907	380.01	367.519	2129.85	402.99	375.526	378.817	0.987999	0
DOG1	0.0332709	0.818942	0.999907	192.121	182.792	884.899	184.288	180.669	188.895	1	0
DOG2	-0.0942899	0.301751	0.999907	673.693	746.644	364.569	623.914	690.514	713.489	0.867955	0
DOM34	-0.077921	0.338605	0.999907	952.987	872.374	164.79	903.675	863.616	893.145	0.931775	0
DON1	0.0605746	0.663869	0.999907	225.975	236.953	748.326	253.118	205.262	233.039	0.98048	0
DOP1	-0.0168127	0.782977	0.999907	3245.74	3108.44	983.096	3059.62	3221.77	3030.53	1	0
DOS2	0.0430528	0.647672	0.999907	565.36	544.508	197.522	532.88	560.924	602.616	1	0
DOT1	-0.0250295	0.801228	0.999907	681.31	619.947	3065.54	583.948	712.27	595.43	1	0
DOT5	-0.00567946	0.947657	0.999907	731.244	690.549	536.131	666.1	735.918	722.729	1	0
DOT6	0.0743586	0.191975	0.999907	4115.79	4073.66	624.17	4257.49	4159.17	4372.3	0.959182	0
DPB11	0.00631514	0.945351	0.999907	594.136	565.786	712.208	620.583	602.545	564.632	1	0
DPB2	0.0228014	0.782718	0.999907	760.866	720.531	3953.83	742.701	750.106	762.766	1	0
DPB3	0.0301054	0.767091	0.999907	467.184	414.91	620.784	439.626	446.469	466.078	1	0
DPB4	0.0244385	0.768818	0.999907	832.806	868.506	738.168	844.837	940.234	841.815	1	0
DPH1	0.00779833	0.925335	0.999907	1025.77	1046.46	441.321	1109.06	938.342	1091.28	1	0
DPH2	0.0616577	0.388445	0.999907	3257.59	3495.3	884.899	3463.72	3917.01	3577.71	0.978806	0
DPH5	0.0611445	0.345406	0.999907	2822.57	2924.68	1047.43	2843.14	3134.74	3132.17	0.979599	0
DPH6	0.0652061	0.44721	0.999907	705.854	689.582	3755.18	778.227	700.919	722.729	0.973323	0
DPL1	-0.0938205	0.0952926	0.999907	5097.55	5119.15	2989.92	4990.2	4778.74	4664.88	0.869785	0
DPM1	0.131507	0.0282597	0.999907	4126.79	4063.02	707.693	4255.27	4704.96	4502.68	0.843268	0
DPP1	-0.0741917	0.288803	0.999907	1487.88	1499.09	5186.37	1474.3	1396.16	1356.14	0.946315	0
DPS1	0.0686247	0.306822	0.999907	11776.9	11943.4	4102.82	11394.7	13703.4	12508.1	0.968041	0
DRE2	0.0326576	0.630625	0.999907	1865.35	1999.11	1460.53	1923.92	1951.41	1911.53	1	0
DRN1	-0.0249895	0.764564	0.999907	776.101	729.235	12144.8	741.591	722.675	736.074	1	0
DRS1	-0.00755728	0.905263	0.999907	3762.01	3639.41	1791.24	3790.11	3934.04	3630.07	1	0
DRS2	-0.141368	0.0128715	0.999907	6044.61	5748.77	731.396	5503.1	5488.17	5322.94	0.527199	0
DSC2	-0.0419114	0.61449	0.999907	834.499	837.557	4017.03	771.566	868.345	791.511	1	0
DSC3	0.00413228	0.982519	0.999907	115.103	170.219	6202.19	143.211	145.67	114.98	1	0
DSD1	0.027876	0.691704	0.999907	1539.51	1567.76	832.979	1519.82	1520.08	1652.83	1	0
DSE1	-0.079915	0.288853	0.999907	4528.81	3898.6	117.385	4387.38	3749.59	3868.24	0.924001	0
DSE2	-0.00208148	0.975896	0.999907	3204.27	2802.82	1494.4	3163.97	2906.78	3022.32	1	0
DSE3	-0.105431	0.150933	0.999907	1384.62	1261.17	4256.32	1242.28	1225.9	1194.97	0.793711	0
DSE4	-0.187272	0.00155026	0.386274	10879.8	10898.9	3096.02	10314.6	9596.25	9217.87	0.22173	0
DSF1	-0.143566	0.643829	0.999907	40.6247	33.8504	1292.36	29.9745	33.1068	40.0375	0.510549	0
DSF2	-0.0591266	0.444826	0.999907	957.219	930.403	11387.4	916.997	883.48	895.198	1	0
DSK2	0.0803821	0.237773	0.999907	3849.19	4258.39	39.5044	3978.84	4560.23	4341.5	0.949875	0
DSL1	-0.072192	0.302602	0.999907	1440.48	1416.88	918.76	1353.29	1379.14	1298.65	0.954112	0
DSN1	-0.0215778	0.767548	0.999907	1175.58	1190.57	4080.24	1137.92	1140.77	1152.88	1	0
DSS1	0.0417795	0.63574	0.999907	1108.72	977.794	1379.27	1172.34	1012.12	989.645	1	0
DSS4	-0.00228572	0.983951	0.999907	331.768	320.128	1115.15	311.957	315.934	330.566	1	0
DST1	0.00272663	0.970377	0.999907	1294.07	1357.89	992.125	1352.18	1376.3	1386.94	1	0
DTD1	-0.110865	0.265363	0.999907	524.735	515.494	307.006	512.897	492.819	518.435	0.753689	0
DTR1	-0.211822	0.20912	0.999907	156.574	160.548	1460.53	140.991	111.617	142.698	0.110957	0
DUF1	-0.0219943	0.729348	0.999907	3466.64	3627.8	608.368	3409.32	3288.93	3509.96	1	0
DUG1	-8.49984e-05	0.998983	0.999907	8809.63	9260.51	138.83	8431.71	9932.05	8765.14	1	0
DUG2	-0.040995	0.562263	0.999907	1349.08	1383.03	3266.45	1277.8	1350.76	1301.73	1	0
DUG3	0.0273222	0.753566	0.999907	676.232	683.779	9065.7	689.413	655.515	731.968	1	0
DUN1	-0.0312442	0.760661	0.999907	523.043	435.22	1311.55	476.261	472.009	476.344	1	0
DUO1	-0.0778816	0.500801	0.999907	354.62	330.767	677.219	335.27	316.88	297.715	0.931929	0
DUR1%2C2	0.0167149	0.825636	0.999907	2853.88	3023.33	496.627	2934.17	3279.47	2665.06	1	0
DUR3	0.0482427	0.721949	0.999907	231.053	243.723	314.907	226.474	222.289	278.209	0.999534	0
DUS1	0.0132172	0.895699	0.999907	744.786	631.552	2901.88	783.778	734.972	644.707	1	0
DUS3	0.0640872	0.378803	0.999907	2291.91	2282.49	227.997	2624.43	2517.07	2328.34	0.975052	0
DUS4	0.0496513	0.558189	0.999907	963.99	962.32	767.514	1120.16	941.18	1000.94	0.997357	0
DUT1	0.0637597	0.386609	0.999907	1468.41	1358.85	2574.56	1409.91	1556.02	1529.64	0.975558	0
DXO1	0.0253145	0.796527	0.999907	451.103	439.089	1031.63	457.389	448.361	460.945	1	0
DYN1	-0.103665	0.0989724	0.999907	7964.13	7649.23	1476.34	7808.91	7193.64	6779.69	0.806716	0
DYN2	0.0419675	0.606529	0.999907	883.587	821.115	452.608	885.913	851.319	927.023	1	0
DYN3	-0.0643308	0.571162	0.999907	739.708	628.651	7788.01	782.667	557.141	633.414	0.984762	0
DYS1	-0.0650107	0.36457	0.999907	5621.44	6192.7	882.642	5594.13	6330.97	5433.81	0.982111	0
EAF1	-0.00215423	0.974842	0.999907	1744.32	1798.91	690.763	1721.87	1848.31	1689.79	1	0
EAF3	0.0261464	0.714963	0.999907	1757.02	1905.3	6352.31	1744.07	1905.06	1966.97	1	0
EAF5	-0.0290961	0.783831	0.999907	462.106	396.534	1725.78	452.948	414.308	416.801	1	0
EAF6	0.0483946	0.621754	0.999907	468.03	440.056	1856.71	466.27	467.279	488.663	0.999299	0
EAF7	0.046195	0.779208	0.999907	174.348	144.106	450.35	204.271	148.508	160.15	1	0
EAP1	0.0366235	0.61327	0.999907	1534.43	1590.97	467.281	1510.94	1654.4	1530.67	1	0
EAR1	-0.0400027	0.555573	0.999907	1977.91	1937.21	177.206	2046.04	1860.6	1903.32	1	0
EBP2	0.0417125	0.494406	0.999907	2896.2	2943.05	1452.63	3039.64	3147.99	3014.11	1	0
EBS1	0.00349134	0.957422	0.999907	2365.54	2360.83	2057.62	2256.97	2512.34	2329.36	1	0
ECI1	-0.139229	0.403125	0.999907	143.033	158.613	3105.05	129.889	140.941	123.192	0.5434	0
ECL1	0.168864	0.0466484	0.999907	879.355	832.721	2357.85	929.209	883.48	996.832	0.633854	0
ECM1	0.0527817	0.58451	0.999907	993.612	899.454	132.058	1109.06	983.746	1090.25	0.992521	0
ECM10	0.0615874	0.592273	0.999907	409.632	401.369	783.316	486.253	365.121	425.014	0.978915	0
ECM13	-0.194776	0.242795	0.999907	154.882	133.467	409.717	140.991	119.185	129.352	0.182044	0
ECM14	-0.15164	0.0232818	0.999907	3749.32	3896.67	67.7219	3712.4	3597.29	3382.66	0.44938	0
ECM15	-0.0189198	0.816487	0.999907	878.509	848.195	156.889	898.125	887.263	824.362	1	0
ECM16	0.00564866	0.931381	0.999907	3298.22	3293.16	4236	3364.91	3594.46	3243.04	1	0
ECM18	0.0318701	0.81433	0.999907	234.438	212.774	918.76	246.457	209.046	220.72	1	0
ECM19	-0.0089127	0.926929	0.999907	605.985	580.293	3576.84	546.202	564.708	657.026	1	0
ECM2	-0.0742641	0.478211	0.999907	578.055	549.344	212.195	542.871	507.008	473.264	0.946033	0
ECM21	0.0507909	0.515921	0.999907	1523.43	1638.36	592.566	1480.96	1674.26	1584.05	0.995597	0
ECM22	-0.022905	0.782468	0.999907	1008.85	1093.85	471.796	933.65	1034.83	1061.51	1	0
ECM25	0.00223562	0.979003	0.999907	793.874	803.706	1413.13	771.566	786.051	761.739	1	0
ECM27	-0.0679387	0.401223	0.999907	1039.31	1015.51	976.323	1030.23	946.856	908.544	0.970695	0
ECM29	0.00460069	0.94329	0.999907	5863.5	5770.05	715.594	5314.37	5787.08	5871.14	1	0
ECM3	-0.0286739	0.670206	0.999907	2778.56	2736.08	966.165	2901.98	2518.01	2723.58	1	0
ECM30	-0.0383715	0.567379	0.999907	2842.88	2839.57	5282.3	2574.48	2692.06	2756.43	1	0
ECM31	0.0834996	0.434965	0.999907	360.544	375.256	2789.01	366.355	400.12	407.561	0.945058	0
ECM32	0.0380401	0.532043	0.999907	2887.74	2823.13	2553.11	2953.04	2796.11	2948.4	1	0
ECM33	-0.0774782	0.281067	0.999907	20843.8	21064.6	373.599	21785.9	21591.3	18413.2	0.933502	0
ECM34	-0.0218713	0.903453	0.999907	132.877	122.829	2756.28	146.542	108.78	113.953	1	0
ECM38	-0.116916	0.153737	0.999907	1007.15	1088.05	23295.2	965.845	1054.69	971.167	0.709118	0
ECM4	-0.191626	0.0915017	0.999907	384.242	375.256	117.385	343.041	367.013	300.795	0.198705	0
ECM5	0.000888918	0.989988	0.999907	1340.61	1415.92	1154.66	1399.92	1415.08	1324.32	1	0
ECM7	-0.0155616	0.848002	0.999907	1080.79	1084.18	396.173	1151.24	982.8	1116.94	1	0
ECM8	0.064667	0.699864	0.999907	163.345	169.252	1381.53	183.177	134.319	209.427	0.974156	0
ECM9	-0.219225	0.106771	0.999907	286.065	248.559	1119.67	248.677	199.587	255.624	0.0922074	0
ECO1	-0.0536973	0.741999	0.999907	146.418	141.205	170.433	132.11	134.319	138.591	1	0
ECT1	-0.0106828	0.874416	0.999907	1796.8	1848.23	283.303	1727.42	1818.04	1904.35	1	0
EDC1	0.0458103	0.654557	0.999907	556.897	586.096	132.058	667.21	520.25	583.111	1	0
EDC2	0.0977794	0.228108	0.999907	1510.73	1438.16	1847.68	1515.38	1422.65	1574.81	0.925431	0
EDC3	0.0264875	0.686138	0.999907	1811.18	1874.35	569.992	1933.91	1926.82	1868.42	1	0
EDE1	0.0289699	0.603104	0.999907	14803.5	15354.6	1261.88	14868.5	15725.7	14727.6	1	0
EDS1	0.141655	0.238401	0.999907	445.179	350.11	1942.49	495.134	414.308	482.503	0.797095	0
EEB1	0.109921	0.289218	0.999907	669.461	649.928	14262.2	667.21	769.971	605.696	0.908829	0
EFB1	0.0990125	0.0670305	0.999907	38256.6	37449.2	466.152	38311.8	41718.4	41528.1	0.923745	0
EFG1	-0.163261	0.118467	0.999907	558.589	549.344	572.25	507.346	564.708	521.514	0.361347	0
EFM1	-0.0377031	0.588044	0.999907	1343.15	1379.16	37792.2	1341.08	1318.6	1366.41	1	0
EFM2	-0.0478939	0.575113	0.999907	721.088	722.465	681.733	717.168	698.081	739.154	1	0
EFM3	-0.0296107	0.778774	0.999907	843.809	849.162	1412	925.879	702.811	951.661	1	0
EFM4	0.0262073	0.750172	0.999907	1018.16	1021.32	785.574	1073.53	1123.74	1082.04	1	0
EFM5	0.0614717	0.373272	0.999907	1557.28	1457.5	940.205	1532.03	1623.18	1587.13	0.979093	0
EFM6	-0.0707318	0.625433	0.999907	253.904	228.249	1186.26	270.881	225.127	271.023	0.959805	0
EFR3	-0.0672129	0.295166	0.999907	3269.44	3316.38	1530.51	3396	3162.18	3100.34	0.973525	0
EFT1	0.00940447	0.888566	0.999907	23883.1	25226.3	325.065	22216.7	26650.1	24723.7	1	0
EFT2	0.065507	0.342897	0.999907	38881.2	39381.6	3535.08	36097.1	44057.6	40860.9	0.972858	0
EGD1	0.0618872	0.275093	0.999907	11669.4	11803.2	24007.4	12040.9	13093.3	12263.8	0.978451	0
EGD2	0.0442004	0.41219	0.999907	16181.3	16358.5	37383.6	16766.8	17587.3	17058	1	0
EGH1	0.0516188	0.572641	0.999907	714.317	758.25	12361.5	751.583	720.783	711.436	0.994317	0
EGO2	-0.042989	0.750568	0.999907	237.824	292.081	17327.8	285.313	280.935	230.986	1	0
EGT2	-0.0767163	0.173178	0.999907	14895.7	14199.8	630.942	14620.9	13427.2	13545	0.936472	0
EHD3	0.0345308	0.65259	0.999907	1132.41	1046.46	293.461	1066.87	1150.23	1097.44	1	0
EHT1	0.00376126	0.956512	0.999907	1591.13	1619.99	14765.6	1525.37	1675.21	1603.55	1	0
EIS1	0.0411772	0.505764	0.999907	4582.13	4905.41	1056.46	4651.6	4729.55	4891.76	1	0
EKI1	0.140694	0.129648	0.999907	631.375	561.917	1582.43	646.117	709.432	638.547	0.801464	0
ELA1	-0.0306055	0.719369	0.999907	876.816	876.243	4381.6	804.871	804.023	889.038	1	0
ELC1	0.0728992	0.629945	0.999907	172.655	151.843	616.269	178.737	160.805	182.735	0.961437	0
ELF1	-0.00234494	0.972717	0.999907	1763.79	1882.08	795.732	1855.09	1876.68	1880.74	1	0
ELG1	-0.0506447	0.609125	0.999907	620.373	532.903	171.562	552.863	541.06	527.674	1	0
ELM1	0.0534678	0.590194	0.999907	604.292	554.18	1980.86	683.863	594.977	559.499	0.99146	0
ELO1	-0.152691	0.064245	0.999907	3354.92	3272.85	522.587	3141.77	3381.63	2628.1	0.441418	0
ELO2	-0.132958	0.0673791	0.999907	4360.38	4436.34	611.754	4483.96	4190.38	3777.9	0.590912	0
ELO3	-0.0434938	0.509536	0.999907	7293.82	6815.54	3548.63	7470.31	7054.59	6625.7	1	0
ELP2	0.0075734	0.907391	0.999907	3030.77	3161.63	4860.17	3028.53	3356.09	3017.19	1	0
ELP3	-0.0239549	0.728866	0.999907	1914.44	1954.62	7689.82	1926.14	2050.73	1887.92	1	0
ELP4	0.0413616	0.555059	0.999907	1462.49	1383.03	3164.87	1460.98	1486.02	1525.53	1	0
ELP6	0.0890494	0.348568	0.999907	535.738	518.395	2099.38	545.092	598.761	591.323	0.937369	0
EMC1	-0.107489	0.0616479	0.999907	7625.59	7704.36	1502.3	7561.34	7028.11	6863.87	0.778552	0
EMC10	-0.00893032	0.897345	0.999907	1538.66	1574.53	580.151	1613.07	1601.43	1526.56	1	0
EMC2	-0.0178755	0.821936	0.999907	1333	1144.14	7781.24	1182.33	1219.28	1277.09	1	0
EMC3	0.0113946	0.863743	0.999907	3161.11	3237.07	1660.31	3502.58	3303.12	3170.15	1	0
EMC4	-0.0637189	0.409186	0.999907	1288.99	1241.83	1246.08	1181.22	1329	1204.21	0.987148	0
EMC5	-0.0733489	0.441603	0.999907	622.065	592.866	3502.35	643.897	593.085	566.685	0.949601	0
EMC6	0.00588421	0.944693	0.999907	882.741	768.889	1355.57	834.845	848.481	853.107	1	0
EMG1	0.0417042	0.516432	0.999907	2422.25	2299.9	683.991	2459.02	2448.01	2548.03	1	0
EMI1	0.0789491	0.510729	0.999907	286.912	316.26	874.741	284.203	335.798	324.407	0.952089	0
EMI2	0.125718	0.463492	0.999907	4264.75	5184.92	2522.64	4104.29	4952.78	5127.88	0.869613	0
EMP24	-0.0371999	0.548748	0.999907	5409.01	5450.89	292.333	5514.2	5642.35	5202.82	1	0
EMP46	0.024659	0.881927	0.999907	134.569	122.829	3550.88	138.771	139.049	130.379	1	0
EMP47	-0.164407	0.0214667	0.999907	3442.1	3520.45	5932.43	3495.91	3035.42	2985.36	0.352663	0
EMP65	-0.0788219	0.374642	0.999907	804.877	870.44	144.473	848.167	734.026	849.001	0.928263	0
EMP70	-0.119155	0.073928	0.999907	6915.51	6804.91	3702.13	6958.52	6502.18	5993.31	0.692628	0
EMW1	0.0528253	0.426507	0.999907	2517.04	2502.03	892.8	2655.52	2805.57	2569.59	0.992453	0
ENA1	-0.122528	0.129477	0.999907	824.343	860.768	7409.9	784.888	796.456	779.192	0.667788	0
ENA5	-0.0748279	0.405273	0.999907	644.917	625.75	887.156	645.007	601.599	619.042	0.943835	0
ENB1	-0.0361459	0.607921	0.999907	6959.52	7471.28	19.1879	7052.89	6622.31	7878.15	1	0
END3	0.0352024	0.62645	0.999907	1306.76	1419.78	695.278	1373.28	1461.43	1371.54	1	0
ENO1	0.0110461	0.882012	0.999907	44512	50690.5	7671.76	43652.9	51909.6	44827.7	1	0
ENO2	0.0305144	0.662356	0.999907	429289	467888	1381.53	420282	510179	449886	1	0
ENP1	-0.0121612	0.864508	0.999907	2120.95	1988.47	44119.7	2152.61	2164.24	2025.49	1	0
ENP2	0.10166	0.100368	0.999907	2653.3	2629.7	454287	2844.25	2974.89	2865.25	0.920124	0
ENT1	0.00164692	0.982487	0.999907	1288.99	1313.4	2290.13	1257.82	1408.46	1328.42	1	0
ENT2	0.0653957	0.396241	0.999907	2469.64	2486.56	2814.97	2243.65	2675.03	2653.77	0.97303	0
ENT3	0.0252385	0.730432	0.999907	1413.4	1477.81	1392.81	1415.46	1547.51	1392.07	1	0
ENT4	-0.0202848	0.803007	0.999907	1177.27	1304.69	2281.1	1339.97	1189.01	1148.77	1	0
ENT5	0.0995922	0.181736	0.999907	1309.3	1384.97	1389.43	1346.63	1407.51	1510.13	0.922953	0
ENV10	-0.161812	0.079717	0.999907	718.549	792.1	1247.21	746.032	702.811	648.813	0.372327	0
ENV11	-0.0513444	0.560743	0.999907	751.557	688.615	1285.59	686.083	654.57	726.835	1	0
ENV7	0.122456	0.304707	0.999907	411.325	373.322	838.622	380.787	379.31	477.37	0.884456	0
ENV9	0.0624542	0.379733	0.999907	1938.14	1969.13	699.793	2004.96	2243.7	1985.45	0.977575	0
EOS1	-0.0113762	0.877557	0.999907	1393.09	1360.79	349.896	1345.52	1275.09	1371.54	1	0
EPL1	-0.0498062	0.478826	0.999907	1751.09	1685.75	2067.77	1728.53	1547.51	1686.71	1	0
EPO1	0.0147824	0.837014	0.999907	1336.38	1403.34	1265.27	1376.61	1335.62	1346.9	1	0
EPS1	-0.158608	0.0114354	0.999907	2864.89	2928.55	1696.43	2742.11	2635.3	2558.29	0.396595	0
EPT1	-0.094325	0.205959	0.999907	1646.99	1510.7	1275.43	1600.86	1437.78	1499.87	0.867818	0
ERB1	-0.0626375	0.327869	0.999907	6069.16	5804.87	3066.67	6110.36	5926.12	5616.55	0.991364	0
ERC1	-0.0465836	0.4938	0.999907	4822.49	4762.27	1686.27	5009.07	4953.73	4576.6	1	0
ERD1	-0.0842953	0.387316	0.999907	665.229	611.242	6565.63	684.973	616.733	584.137	0.906922	0
ERD2	-0.000206276	0.997784	0.999907	1621.6	1549.38	5436.94	1718.54	1494.54	1628.19	1	0
ERF2	-0.0457623	0.713906	0.999907	283.526	261.132	723.495	288.643	281.881	251.518	1	0
ERG1	0.0369637	0.555605	0.999907	8478.71	8966.5	1669.34	8580.48	9723.01	8990.99	1	0
ERG10	0.0492052	0.401807	0.999907	5831.33	6132.73	304.748	6110.36	6557.05	6218.13	0.998047	0
ERG11	-0.0783571	0.240967	0.999907	21360.1	20989.2	9166.15	22483.1	20321.9	19610.2	0.930075	0
ERG12	0.0243176	0.767773	0.999907	1113.79	1218.62	6294.75	1159.01	1311.03	1116.94	1	0
ERG13	0.0594604	0.306879	0.999907	7930.28	7838.79	23551.4	7813.35	8709.94	8120.43	0.982201	0
ERG2	0.0164865	0.798462	0.999907	6118.25	6471.24	1198.68	6798.66	6683.8	6376.23	1	0
ERG20	0.0753635	0.218789	0.999907	5858.42	5893.84	7882.82	5739.56	6472.86	6120.61	0.957629	0
ERG24	-0.0831245	0.258532	0.999907	2671.92	2794.11	7049.85	2875.33	2639.09	2589.09	0.911487	0
ERG25	-0.00947432	0.885634	0.999907	11440.9	10846.6	5649.13	12302.9	11021.7	10713.6	1	0
ERG26	0.00780409	0.904547	0.999907	1757.86	1827.92	3121.98	1771.83	1848.31	1799.64	1	0
ERG27	0.0302927	0.610672	0.999907	3090.86	3202.25	11974.4	3156.2	3276.63	3312.85	1	0
ERG28	0.117866	0.143572	0.999907	930.982	877.21	1807.04	1006.92	917.532	976.3	0.897965	0
ERG29	-0.163234	0.192613	0.999907	415.557	550.311	3254.04	497.355	421.876	371.63	0.361553	0
ERG3	-0.0541509	0.399617	0.999907	14183.1	14649.5	861.196	15270.3	14060.9	14003.9	1	0
ERG4	-0.132471	0.0307009	0.999907	12008.8	12534.3	479.696	12177.4	11279	10990.8	0.594559	0
ERG5	-0.0879858	0.183068	0.999907	4248.66	4024.33	16164.1	4258.6	3902.82	3829.23	0.892533	0
ERG6	0.064484	0.33905	0.999907	5447.94	5946.07	13219.3	5710.7	6457.73	6181.18	0.974439	0
ERG7	0.0291355	0.707159	0.999907	1665.61	1736.04	4471.9	1757.39	1948.57	1708.27	1	0
ERG8	0.00278321	0.969439	0.999907	1680.85	1807.61	6161.56	1748.51	1899.39	1715.45	1	0
ERG9	0.0504325	0.428414	0.999907	5015.46	5429.61	1910.89	5026.83	5632.89	5512.86	0.99615	0
ERI1	0.0958871	0.441164	0.999907	286.065	241.789	1870.25	271.991	286.611	298.742	0.928019	0
ERJ5	-0.153489	0.0656833	0.999907	954.68	1005.84	5176.21	959.184	914.695	839.761	0.435377	0
ERO1	-0.0984042	0.0894071	0.999907	4262.21	4423.77	274.274	4043.23	4039.98	3902.12	0.845464	0
ERP1	-0.0201253	0.776283	0.999907	3596.98	3388.91	1059.85	3791.22	3527.3	3217.37	1	0
ERP2	-0.0265381	0.698301	0.999907	2381.62	2302.8	4143.45	2400.18	2459.37	2220.54	1	0
ERP3	0.0170636	0.856761	0.999907	568.746	546.443	3697.61	620.583	565.654	558.472	1	0
ERP4	-0.0264228	0.764904	0.999907	809.955	736.972	2530.54	833.735	766.187	760.713	1	0
ERP5	-0.0078329	0.918533	0.999907	1007.15	943.944	609.497	976.946	981.854	955.767	1	0
ERP6	-0.04598	0.594471	0.999907	656.766	641.224	857.81	632.795	622.409	637.521	1	0
ERS1	0.0784054	0.434864	0.999907	436.715	420.713	978.581	439.626	448.361	447.599	0.952929	0
ERT1	0.0979483	0.298234	0.999907	579.748	533.87	655.773	616.142	556.195	624.175	0.9252	0
ERV1	-0.0356959	0.673902	0.999907	824.343	790.166	406.331	794.879	850.373	748.394	1	0
ERV14	-0.0271757	0.709239	0.999907	1784.1	1766.99	563.22	1877.29	1770.74	1607.66	1	0
ERV15	-0.070014	0.484372	0.999907	432.484	454.563	840.88	418.533	428.497	436.306	0.962604	0
ERV2	0.0379135	0.661756	0.999907	732.091	830.786	1803.66	762.684	839.968	800.75	1	0
ERV25	-0.111021	0.147736	0.999907	5186.42	5504.08	461.637	5412.06	5437.09	4564.28	0.752538	0
ERV29	-0.115014	0.0895502	0.999907	3655.38	3599.75	781.059	3706.85	3341.9	3285.13	0.723132	0
ERV41	-0.111171	0.0929754	0.999907	2147.18	2156.76	5960.65	2128.19	1988.3	1986.48	0.751435	0
ERV46	0.0246765	0.709984	0.999907	9819.32	10596.2	3936.9	10926.3	11241.2	10096.6	1	0
ESA1	-0.0883319	0.326495	0.999907	760.866	682.812	2289	667.21	645.11	671.398	0.891184	0
ESBP6	0.0456176	0.592694	0.999907	936.06	1121.9	11308.4	1044.67	1058.47	1016.34	1	0
ESC1	-0.083784	0.172274	0.999907	3234.74	3501.1	661.417	3131.78	3246.36	3093.16	0.908916	0
ESC2	0.0252248	0.839519	0.999907	319.919	295.95	965.036	314.177	292.286	284.369	1	0
ESC8	-0.0246093	0.852761	0.999907	231.899	225.347	3303.7	242.016	227.964	206.347	1	0
ESF1	0.0129048	0.824671	0.999907	4781.86	4894.77	256.214	5095.66	5020.89	4848.65	1	0
ESF2	0.0844058	0.349885	0.999907	859.889	914.929	230.254	955.853	1075.5	891.091	0.943718	0
ESL1	-0.0193448	0.756214	0.999907	2412.09	2381.14	5159.28	2449.03	2386.53	2283.17	1	0
ESL2	-0.0823518	0.197323	0.999907	2370.62	2300.86	986.482	2221.44	2103.7	2195.9	0.9145	0
ESP1	-0.06093	0.399982	0.999907	1516.65	1433.32	2421.06	1372.17	1375.35	1379.75	0.998021	0
ESS1	0.131403	0.063114	0.999907	2195.43	2410.15	2228.05	2324.69	2632.47	2507.99	0.843744	0
EST1	-0.0523167	0.641098	0.999907	349.542	338.504	1351.05	331.94	311.204	352.125	1	0
EST2	0.00104649	0.993853	0.999907	236.131	210.84	2212.25	232.025	248.774	206.347	1	0
EST3	-0.0159684	0.902147	0.999907	345.31	284.344	343.124	261.999	322.555	319.274	1	0
ETP1	-0.126777	0.198495	0.999907	556.897	667.337	240.413	557.304	528.764	564.632	0.636497	0
ETR1	-0.0443981	0.537698	0.999907	1239.9	1175.09	283.303	1171.23	1184.28	1190.86	1	0
ETT1	-0.0206511	0.746516	0.999907	3106.1	3049.44	577.893	2921.96	2873.67	3095.21	1	0
EUG1	-0.141863	0.0427895	0.999907	2151.42	1998.14	1242.7	2026.05	1845.47	1820.17	0.523451	0
EXG1	-0.0993615	0.183764	0.999907	15311.3	15567.3	2858.99	16200.7	15453.3	13334.5	0.838414	0
EXG2	-0.061466	0.350994	0.999907	2952.91	2973.04	2127.59	2994.12	2972.05	2672.25	0.995931	0
EXO1	-0.0583245	0.46049	0.999907	884.433	886.881	17321	889.243	844.697	832.575	1	0
EXO5	-0.0281908	0.742178	0.999907	804.877	768.889	3090.37	773.786	750.106	725.808	1	0
EXO70	-0.0172718	0.847021	0.999907	765.945	718.596	900.701	750.473	741.593	662.159	1	0
EXO84	0.0709798	0.356557	0.999907	1404.94	1247.63	716.723	1341.08	1451.97	1333.56	0.964402	0
FAA1	-0.0124886	0.862736	0.999907	5002.76	5447.99	693.02	4903.61	5403.98	4701.84	1	0
FAA2	-0.00705906	0.949735	0.999907	369.008	361.716	1274.3	336.38	361.338	352.125	1	0
FAA3	0.0143116	0.825472	0.999907	2589.82	2388.87	4688.61	2572.26	2466.93	2421.76	1	0
FAA4	-0.0142808	0.795456	0.999907	13349.4	13059.5	322.808	13612.9	12940	13534.7	1	0
FAB1	-0.0694387	0.222596	0.999907	4619.37	4713.92	2404.13	4420.68	4296.32	4398.99	0.964847	0
FAD1	-0.0125925	0.887693	0.999907	736.322	654.764	14079.4	723.829	659.299	689.877	1	0
FAF1	0.021286	0.818765	0.999907	558.589	602.538	4425.62	617.253	599.707	616.988	1	0
FAL1	0.0966657	0.342465	0.999907	468.03	474.873	697.535	530.66	559.979	480.45	0.926954	0
FAP1	-0.0352707	0.621062	0.999907	2399.4	2300.86	649.001	2498.98	2360.99	2325.26	1	0
FAP7	-0.07912	0.405479	0.999907	708.393	795.002	529.359	802.65	735.918	705.276	0.9271	0
FAR1	-0.0503392	0.479029	0.999907	3051.93	2822.16	2665.98	2999.67	2995.7	2614.76	1	0
FAR10	-0.00601061	0.951462	0.999907	457.874	521.297	870.226	478.482	500.386	485.583	1	0
FAR11	-0.107634	0.174393	0.999907	1063.86	1040.66	3041.84	998.04	901.452	981.433	0.777487	0
FAR3	0.0590416	0.736325	0.999907	126.106	113.157	493.241	149.872	121.076	125.246	0.982848	0
FAR7	0.00993474	0.944999	0.999907	198.892	178.924	995.511	192.059	187.29	179.656	1	0
FAR8	-0.059057	0.44198	0.999907	1040.16	1029.05	141.087	954.743	973.341	987.592	1	0
FAS1	0.0435246	0.489056	0.999907	50735.2	51938.2	176.077	48613.1	57164.2	52120.6	1	0
FAS2	0.0398892	0.522909	0.999907	35299.5	36773.2	966.165	34294.2	40059.3	36858.1	1	0
FAT1	-0.117123	0.10801	0.999907	2663.46	2620.02	50536.3	2707.7	2494.36	2290.35	0.707601	0
FAT3	-0.0272564	0.812959	0.999907	396.937	374.289	36111.6	321.948	402.958	391.136	1	0
FAU1	-0.0734242	0.442695	0.999907	510.348	562.884	2843.19	499.575	534.439	504.062	0.949308	0
FBA1	0.0657507	0.293955	0.999907	263989	280776	366.827	267639	310617	279814	0.972482	0
FBP1	0.148435	0.295414	0.999907	237.824	193.431	547.418	222.033	219.451	251.518	0.766242	0
FBP26	-0.0104528	0.907057	0.999907	869.199	912.995	275083	841.506	803.077	882.879	1	0
FCF1	-0.0313848	0.683136	0.999907	1062.17	991.334	191.879	1043.56	994.151	1027.63	1	0
FCF2	-0.00984865	0.914818	0.999907	688.081	606.406	759.613	691.634	637.543	649.84	1	0
FCP1	0.0834127	0.180473	0.999907	2566.13	2520.41	1079.03	2657.74	2841.51	2691.75	0.945192	0
FCY1	0.0448119	0.567912	0.999907	1356.7	1430.42	697.535	1457.65	1595.75	1430.06	1	0
FCY2	-0.0690457	0.391805	0.999907	7865.95	7279.78	2647.92	8450.59	7206.89	7338.16	0.966379	0
FCY21	-0.136934	0.0469986	0.999907	1712.16	1834.69	1565.5	1603.08	1545.62	1670.28	0.560791	0
FCY22	0.0508313	0.612788	0.999907	591.597	502.921	8978.79	585.058	530.655	547.179	0.995534	0
FDC1	0.00189086	0.981295	0.999907	880.201	816.279	1751.74	840.396	853.211	881.852	1	0
FDO1	0.0622842	0.657427	0.999907	221.743	211.807	506.785	253.118	262.963	213.533	0.977838	0
FEN2	-0.087178	0.437965	0.999907	529.814	553.213	875.869	625.024	514.575	507.142	0.895683	0
FES1	-0.000120066	0.998795	0.999907	2784.48	3236.1	267.501	2805.39	2926.64	2848.82	1	0
FET3	-0.0114961	0.847644	0.999907	33112.5	34507.1	668.189	36040.4	33499.4	34546.2	1	0
FET4	-0.0580113	0.427382	0.999907	5028.15	5228.44	2558.76	5440.93	4667.12	5283.93	1	0
FET5	-0.075958	0.284937	0.999907	3207.66	3288.33	37303.5	3458.17	2989.07	3018.21	0.939429	0
FEX1	-0.110256	0.428428	0.999907	216.665	196.333	5768.77	202.05	197.695	181.709	0.758174	0
FEX2	-0.0215894	0.880609	0.999907	195.506	197.3	3480.9	180.957	189.182	186.842	1	0
FHL1	-0.0358698	0.65362	0.999907	1961.83	1690.59	214.453	1946.12	1815.2	1668.23	1	0
FHN1	0.205152	0.26612	0.999907	114.257	111.223	171.562	113.237	114.455	148.857	0.359319	0
FIG2	-0.0109594	0.921764	0.999907	506.962	473.906	1912.01	535.1	469.171	411.668	1	0
FIG4	-0.0094488	0.923483	0.999907	484.111	481.643	100.454	446.287	503.224	491.743	1	0
FIN1	0.0342954	0.732923	0.999907	605.985	640.257	442.449	615.032	578.897	607.749	1	0
FIP1	-0.0537873	0.552014	0.999907	692.312	658.633	486.469	627.244	608.22	680.638	1	0
FIR1	-0.0820284	0.317694	0.999907	1261.9	1209.91	509.043	1235.62	1112.39	1059.45	0.915761	0
FIS1	0.0635311	0.56393	0.999907	495.96	584.162	635.457	477.372	611.058	559.499	0.975911	0
FIT1	0.166955	0.47874	0.999907	687.234	874.308	1129.83	956.963	681.055	1110.78	0.648535	0
FKH1	-0.00783459	0.923083	0.999907	1165.42	1174.13	3198.73	1072.42	1271.3	1117.97	1	0
FKH2	0.0130648	0.857832	0.999907	1722.32	1859.84	8387.35	1966.1	1791.55	1726.75	1	0
FKS1	-0.0589068	0.268795	0.999907	44746.4	44572.3	1143.37	42482.7	44944	41060	1	0
FKS3	-0.0183101	0.862197	0.999907	687.234	557.081	1853.32	657.219	542.006	621.095	1	0
FLC1	-0.0311636	0.596816	0.999907	6450.86	6772.99	44524.9	6546.65	6182.47	6811.51	1	0
FLC2	-0.0441421	0.524008	0.999907	4722.62	4885.1	594.824	4670.47	4233.89	5075.53	1	0
FLC3	-0.101345	0.127002	0.999907	3293.98	3277.69	6743.97	3299.41	3115.83	2863.2	0.823805	0
FLO1	-0.194155	0.0524858	0.999907	605.985	598.669	4804.87	598.38	544.844	483.53	0.18533	0
FLO10	0.18062	0.19444	0.999907	227.667	240.822	3381.58	261.999	244.991	234.066	0.543456	0
FLO11	-0.0611955	0.746592	0.999907	117.642	113.157	656.902	91.0336	109.726	112.926	0.996986	0
FLO5	-0.0790442	0.452393	0.999907	469.723	437.154	182.849	406.321	452.145	399.349	0.927396	0
FLO9	-0.084757	0.426082	0.999907	407.093	400.402	95.9393	410.762	401.066	380.87	0.905122	0
FLR1	0.0344408	0.699464	0.999907	678.771	657.666	421.004	744.922	663.083	655.999	1	0
FLX1	0.0327892	0.726827	0.999907	566.207	546.443	459.38	558.414	557.141	621.095	1	0
FMC1	0.0558508	0.634613	0.999907	341.078	330.767	677.219	319.728	387.823	382.923	0.987778	0
FMN1	0.0321743	0.726744	0.999907	576.363	563.852	585.794	559.524	623.355	592.35	1	0
FMO1	-0.080007	0.576226	0.999907	200.584	188.595	380.371	199.83	170.264	195.055	0.923642	0
FMP10	0.0337785	0.719285	0.999907	585.673	608.341	598.21	578.397	571.329	644.707	1	0
FMP16	-0.0774989	0.623273	0.999907	217.511	230.183	207.68	172.076	187.29	223.799	0.933421	0
FMP23	0.0157056	0.926757	0.999907	183.657	165.384	557.577	146.542	147.562	205.321	1	0
FMP25	-0.0207062	0.808895	0.999907	1071.48	1150.91	165.919	1105.73	1217.39	994.778	1	0
FMP27	-0.141613	0.0142162	0.999907	6754.7	6684.98	143.345	6239.14	6120.04	5717.15	0.525341	0
FMP30	0.106226	0.229627	0.999907	599.214	598.669	1146.76	653.888	620.517	636.494	0.913881	0
FMP32	-0.0181706	0.879249	0.999907	297.914	281.442	6497.91	289.753	271.476	283.342	1	0
FMP40	0.0958352	0.259527	0.999907	1331.3	1385.93	575.636	1366.61	1290.22	1576.86	0.92809	0
FMP41	0.0106735	0.881825	0.999907	1397.32	1351.12	274.274	1466.53	1377.24	1413.63	1	0
FMP42	-0.0350835	0.590806	0.999907	2184.42	2046.5	1241.57	2154.83	2066.81	2057.31	1	0
FMP45	-0.0194605	0.914667	0.999907	133.723	137.336	1478.59	113.237	135.265	120.113	1	0
FMP46	0.11786	0.213479	0.999907	671.154	594.801	2202.09	693.854	639.435	659.079	0.897974	0
FMP48	0.0643318	0.635129	0.999907	350.388	397.501	101.583	296.414	420.93	383.95	0.974674	0
FMP52	0.109369	0.125976	0.999907	2098.1	2325.04	565.477	2231.43	2542.61	2375.56	0.909584	0
FMS1	0.0896915	0.318599	0.999907	826.882	896.553	305.877	827.074	865.507	961.927	0.936491	0
FMT1	0.112757	0.268114	0.999907	587.365	583.195	2208.86	619.473	542.952	666.265	0.904951	0
FOB1	0.0335573	0.725729	0.999907	782.872	692.483	769.772	860.379	717	718.622	1	0
FOL1	-0.00732475	0.913224	0.999907	1920.36	1941.08	516.943	1927.25	2028.98	1968	1	0
FOL2	-0.0850462	0.207612	0.999907	1724.86	1816.32	765.257	1600.86	1688.45	1718.53	0.903995	0
FOL3	-0.0307916	0.725429	0.999907	674.539	715.695	2098.25	637.236	698.081	706.303	1	0
FOX2	0.101964	0.327187	0.999907	437.562	471.005	1773.18	462.939	452.145	533.834	0.91971	0
FPK1	-0.0579647	0.352904	0.999907	3837.34	4062.05	697.535	3736.82	3790.26	3583.87	1	0
FPR1	0.0425497	0.428026	0.999907	8450.78	8510	441.321	8631.54	9035.33	8925.29	1	0
FPR2	-0.0645803	0.456643	0.999907	917.441	896.553	3664.88	926.989	950.639	835.655	0.983789	0
FPR3	0.0499449	0.467604	0.999907	5351.46	5828.08	8863.66	5513.09	6359.35	5911.18	0.996904	0
FPR4	0.0494534	0.441527	0.999907	5078.09	5282.6	1027.11	5217.78	5493.84	5820.84	0.997663	0
FPS1	-0.0427014	0.580679	0.999907	1126.49	1248.6	6006.93	1180.11	1101.04	1125.16	1	0
FRA1	-0.0017518	0.977364	0.999907	4709.08	5131.73	5620.91	4679.35	4851.57	4897.92	1	0
FRD1	0.000959055	0.989992	0.999907	2757.4	2949.82	1132.08	2610	3201.9	2811.87	1	0
FRE1	-0.127138	0.0647227	0.999907	11868.3	11788.7	4605.09	11923.2	10449.5	11543.1	0.633835	0
FRE2	0.172454	0.119337	0.999907	395.244	367.519	2916.55	449.617	397.282	484.557	0.606249	0
FRE3	-0.0338999	0.722429	0.999907	682.156	708.925	13385.2	697.185	626.192	770.979	1	0
FRE4	0.100346	0.322955	0.999907	692.312	707.958	418.747	763.795	647.002	864.4	0.921922	0
FRE5	0.0392267	0.615482	0.999907	1297.45	1406.24	753.97	1374.39	1272.25	1388.99	1	0
FRE6	-0.0199614	0.753273	0.999907	2796.33	2878.25	721.238	2947.49	2671.25	2852.93	1	0
FRE8	0.0273727	0.74144	0.999907	875.97	907.192	2914.3	962.514	897.668	837.708	1	0
FRK1	-0.0193628	0.802105	0.999907	1195.04	1213.78	1128.7	1198.98	1232.52	1085.12	1	0
FRQ1	-0.0872018	0.308252	0.999907	787.103	854.965	862.325	720.498	763.349	805.883	0.89559	0
FRS1	0.0604062	0.324243	0.999907	8909.5	9209.25	1154.66	8795.85	10071.1	9429.35	0.98074	0
FRS2	0.0728398	0.248217	0.999907	7094.93	7361.02	791.217	7123.94	8210.5	7641.01	0.961528	0
FRT1	0.00363481	0.961921	0.999907	1057.09	983.597	9021.68	1011.36	1053.74	1022.5	1	0
FRT2	0.150223	0.159284	0.999907	427.406	480.676	7394.1	461.829	468.225	523.568	0.758107	0
FSF1	0.0428707	0.539092	0.999907	2986.76	3153.89	1039.53	3304.97	3400.55	3235.85	1	0
FSH1	0.00555261	0.932382	0.999907	1690.16	1752.49	400.688	1724.09	1772.63	1716.48	1	0
FSH2	0.0810804	0.328682	0.999907	794.72	817.246	3517.02	789.328	864.562	877.746	0.948796	0
FSH3	0.136353	0.208965	0.999907	440.101	360.749	1752.87	462.939	435.118	456.838	0.821221	0
FTH1	-0.105483	0.127539	0.999907	2184.42	2296.03	782.187	2244.76	2066.81	2131.23	0.793329	0
FTR1	-0.0632335	0.394868	0.999907	9016.99	9050.64	431.162	9786.12	9170.59	8431.49	0.98904	0
FUB1	0.11939	0.226104	0.999907	432.484	444.891	2453.79	464.05	502.278	475.317	0.895882	0
FUI1	-0.055629	0.480533	0.999907	3486.95	3134.55	10552.2	3630.24	3207.58	2978.18	1	0
FUM1	0.0551453	0.433611	0.999907	3769.63	4012.73	451.479	3787.89	4476.99	4044.82	0.988869	0
FUN12	0.0832092	0.200262	0.999907	11798.9	12501.5	3579.1	12090.8	14102.6	12955.7	0.945506	0
FUN14	0.0137403	0.900403	0.999907	395.244	352.045	4072.34	361.914	391.607	406.535	1	0
FUN19	0.1151	0.241175	0.999907	606.831	673.14	12661.7	611.702	761.457	714.516	0.901747	0
FUN26	0.00783393	0.898569	0.999907	2623.68	2613.25	402.945	2672.17	2742.19	2632.21	1	0
FUN30	0.0235145	0.697437	0.999907	3963.45	3910.21	651.259	4087.63	4231.05	3977.06	1	0
FUR1	0.0281738	0.642886	0.999907	3912.66	3826.07	2769.82	4002.15	4135.52	4044.82	1	0
FUR4	-0.071559	0.483104	0.999907	628.836	640.257	4228.1	711.617	593.085	553.339	0.95658	0
FUS1	-0.0310494	0.80747	0.999907	462.106	347.209	4213.43	395.219	435.118	338.779	1	0
FUS2	0.0626663	0.732947	0.999907	104.947	99.617	682.862	104.356	107.834	109.847	0.977248	0
FUS3	0.0446373	0.571857	0.999907	1107.87	1001.97	383.757	1129.04	1108.61	1027.63	1	0
FYV10	-0.0256298	0.816908	0.999907	380.01	394.599	103.84	346.372	363.229	403.455	1	0
FYV4	0.0551465	0.601378	0.999907	400.322	390.731	1054.2	438.516	404.849	440.413	0.988867	0
FYV5	-0.204291	0.238869	0.999907	165.038	126.697	357.797	147.652	138.103	119.086	0.131728	0
FYV6	0.0721322	0.650272	0.999907	161.652	155.712	445.836	149.872	152.291	190.948	0.962622	0
FYV7	0.0309653	0.784763	0.999907	388.474	355.913	174.948	438.516	383.093	378.817	1	0
FYV8	-0.029429	0.687248	0.999907	1139.18	1169.29	151.245	1116.83	1096.31	1142.61	1	0
FZF1	0.0142241	0.878588	0.999907	674.539	658.633	431.162	697.185	603.49	662.159	1	0
FZO1	-0.00590649	0.936937	0.999907	1194.2	1104.49	1115.15	1110.17	1165.36	1134.4	1	0
GAA1	-0.157867	0.0309478	0.999907	2169.19	2321.17	606.111	2191.47	2097.08	1921.8	0.40221	0
GAB1	-0.0532353	0.508714	0.999907	1002.92	914.929	1124.18	976.946	899.56	906.491	1	0
GAC1	0.0480262	0.658765	0.999907	555.204	615.111	2441.37	522.888	625.246	557.445	0.999868	0
GAL1	-0.0397912	0.807464	0.999907	168.423	209.873	967.294	190.949	148.508	179.656	1	0
GAL10	0.155939	0.156238	0.999907	500.191	475.84	478.568	557.304	463.496	523.568	0.732098	0
GAL11	0.0171705	0.797742	0.999907	2350.31	2459.48	153.503	2334.68	2312.75	2449.47	1	0
GAL2	-0.121818	0.458477	0.999907	154.882	135.402	405.202	126.559	130.536	144.751	0.673015	0
GAL3	-0.129669	0.366803	0.999907	200.584	210.84	2199.83	199.83	164.588	201.214	0.615192	0
GAL4	0.158528	0.0693139	0.999907	654.227	661.534	146.731	710.507	770.916	696.037	0.713338	0
GAL7	-0.0971723	0.713344	0.999907	55.8589	48.3578	206.552	56.6185	40.6741	52.3568	0.854537	0
GAL80	0.0676977	0.341369	0.999907	1372.78	1321.13	635.457	1387.71	1490.75	1383.86	0.969474	0
GAL83	0.0604303	0.425704	0.999907	1685.92	1666.41	55.3062	1568.67	1731.01	1763.7	0.980703	0
GAP1	-0.122666	0.234651	0.999907	460.413	430.384	1374.75	424.084	387.823	400.375	0.666774	0
GAR1	0.119842	0.183898	0.999907	1836.57	2238.96	1501.17	2422.38	2430.04	2247.23	0.895263	0
GAS1	-0.130621	0.0390873	0.999907	55555.1	55281.6	426.648	54514.7	53864.8	48520.3	0.608185	0
GAS2	0.0358138	0.70361	0.999907	985.149	828.852	2465.08	926.989	879.696	1054.32	1	0
GAS3	-0.115933	0.112539	0.999907	5720.46	5973.15	60936.1	5689.6	6033.01	5123.78	0.71636	0
GAS4	-0.0708687	0.801731	0.999907	45.7028	44.4891	976.323	55.5083	35.9446	43.1173	0.959271	0
GAS5	-0.0799432	0.242857	0.999907	5205.88	5393.83	6569.02	5327.69	5373.71	4631.01	0.923891	0
GAT1	-0.0386538	0.716592	0.999907	567.899	496.151	50.7914	481.812	563.762	469.158	1	0
GAT2	-0.0638657	0.526269	0.999907	588.212	696.352	5609.63	650.558	562.816	580.031	0.986575	0
GBP2	0.0500155	0.460374	0.999907	2757.4	2927.58	490.983	2872	3210.42	2899.13	0.996795	0
GCD1	0.0317621	0.605037	0.999907	3894.05	3874.42	588.051	3715.73	4128.9	4045.84	1	0
GCD10	-0.0160306	0.815762	0.999907	1582.67	1505.86	2996.69	1574.22	1571.16	1498.84	1	0
GCD11	0.0418458	0.539358	0.999907	5959.13	6341.64	3865.79	6355.7	7043.24	6154.49	1	0
GCD14	-0.0430538	0.604687	0.999907	812.494	791.133	1608.39	784.888	818.212	806.91	1	0
GCD2	0.00644981	0.910687	0.999907	3602.06	3555.26	6701.08	3551.42	3715.53	3617.75	1	0
GCD6	0.00168506	0.979106	0.999907	3094.25	3159.7	882.642	3176.19	3367.44	3084.94	1	0
GCD7	-0.0474743	0.481952	0.999907	2440.02	2367.6	3681.81	2392.41	2495.31	2237.99	1	0
GCG1	0.0765567	0.370546	0.999907	938.599	965.221	3369.16	889.243	997.935	1032.76	0.955785	0
GCN1	0.0102491	0.86852	0.999907	20857.4	21085.9	2559.89	19625.5	22682.9	20446.9	1	0
GCN2	-0.0488505	0.424979	0.999907	2552.58	2470.11	864.582	2500.09	2425.31	2377.61	1	0
GCN20	6.24678e-05	0.999071	0.999907	5854.19	6000.23	20370.7	5801.73	6012.2	6000.5	1	0
GCN3	-0.126236	0.0805304	0.999907	1465.03	1407.21	2530.54	1406.58	1311.03	1315.08	0.64048	0
GCN4	-0.00413551	0.937181	0.999907	10153.6	9739.25	5961.78	9785.01	10038	10140.8	1	0
GCN5	-0.0705651	0.401242	0.999907	849.733	857.867	1529.39	853.718	770.916	868.506	0.960455	0
GCR1	0.0536242	0.412496	0.999907	3125.56	3204.19	10158.3	3197.28	3088.4	3237.91	0.991219	0
GCR2	-0.010473	0.875771	0.999907	1471.8	1506.83	910.859	1490.95	1483.19	1483.44	1	0
GCS1	0.118429	0.0526293	0.999907	2374.85	2431.43	2840.93	2554.49	2622.06	2694.83	0.897195	0
GCV1	0.0745889	0.319833	0.999907	1037.62	1092.89	1512.45	1155.68	1140.77	1146.72	0.958826	0
GCV2	0.0713515	0.371492	0.999907	1959.29	1996.21	2447.02	1941.68	2289.1	1880.74	0.963828	0
GCV3	0.138046	0.0434432	0.999907	1922.06	2035.86	1142.24	2187.03	2337.34	2134.31	0.813516	0
GCY1	0.110951	0.375584	0.999907	430.791	570.622	1862.35	457.389	508.899	547.179	0.907421	0
GDA1	-0.0984552	0.149424	0.999907	7442.78	7423.88	2098.25	7533.59	7367.69	6432.7	0.845089	0
GDB1	0.0673659	0.770832	0.999907	892.897	1041.63	399.559	730.49	1041.45	973.22	0.969986	0
GDE1	-0.0453064	0.545131	0.999907	1767.17	1909.16	7976.51	1769.61	1818.98	1614.85	1	0
GDH1	0.0866004	0.266652	0.999907	5214.35	5689.77	685.119	5302.15	6631.77	5677.12	0.940718	0
GDH2	0.0286989	0.706023	0.999907	1747.71	1695.42	1691.92	1611.96	1670.48	1777.05	1	0
GDH3	-0.0198146	0.839856	0.999907	478.186	529.034	5687.51	486.253	524.98	513.302	1	0
GDI1	0.0257175	0.685844	0.999907	3323.61	3474.99	1512.45	3231.69	3494.19	3420.64	1	0
GDS1	-0.0217964	0.756854	0.999907	2222.51	2169.33	541.775	2087.11	2155.73	2015.22	1	0
GDT1	-0.0330494	0.674758	0.999907	3425.17	3406.32	3168.25	3523.67	3796.88	3096.23	1	0
GEA1	-0.0496987	0.459304	0.999907	2287.68	2208.98	1957.16	2211.45	2325.05	2104.54	1	0
GEA2	-0.0413476	0.46467	0.999907	4096.32	4130.72	3831.93	3964.4	4134.57	4018.12	1	0
GEF1	-0.0989972	0.124338	0.999907	2005	2068.75	2380.42	1927.25	1965.6	1904.35	0.841097	0
GEM1	0.0192944	0.819142	0.999907	830.267	879.144	4246.16	888.133	804.023	840.788	1	0
GEP3	-0.0115877	0.898377	0.999907	745.632	800.805	2138.88	830.405	800.24	692.957	1	0
GEP4	0.14213	0.2019	0.999907	441.793	390.731	786.702	460.719	441.74	535.887	0.794932	0
GEP5	0.145437	0.129	0.999907	528.967	502.921	796.86	548.422	538.223	598.51	0.779885	0
GEP7	-0.0780159	0.507253	0.999907	316.534	309.49	471.796	321.948	280.935	314.141	0.931405	0
GET1	-0.00200732	0.980885	0.999907	1249.21	1226.35	489.855	1398.81	1287.38	1182.65	1	0
GET2	0.0937106	0.180345	0.999907	1775.64	1931.41	341.995	1902.83	2093.3	2017.28	0.930995	0
GET3	-0.00253321	0.962419	0.999907	6193.57	6113.39	1400.71	6020.43	6315.84	6173.99	1	0
GET4	-0.0497532	0.4781	0.999907	1498.04	1522.3	1933.46	1449.88	1549.4	1463.94	1	0
GEX2	-0.12811	0.476027	0.999907	121.874	108.321	6238.31	117.678	109.726	105.74	0.626677	0
GFA1	-0.0143099	0.804106	0.999907	5054.39	5250.69	1603.88	4896.94	5292.37	5044.73	1	0
GFD1	0.0396116	0.636758	0.999907	743.093	763.086	134.315	743.812	760.511	820.256	1	0
GFD2	0.0271117	0.767522	0.999907	1353.31	1278.58	5083.65	1517.6	1442.51	1171.35	1	0
GGA1	0.0444733	0.634238	0.999907	1239.05	1353.05	756.227	1141.25	1290.22	1333.56	1	0
GGA2	0.0319862	0.621157	0.999907	3617.29	3607.49	1423.29	3441.52	3945.39	3736.84	1	0
GGC1	0.0824805	0.268597	0.999907	1134.95	1095.79	1056.46	1139.03	1245.76	1177.51	0.946632	0
GIC1	0.169464	0.132041	0.999907	428.252	413.942	3659.24	548.422	447.415	420.907	0.629238	0
GIC2	0.0029423	0.971717	0.999907	936.06	881.079	1135.47	889.243	956.315	845.921	1	0
GID7	0.0543201	0.518108	0.999907	823.496	800.805	415.361	794.879	827.671	827.442	0.990144	0
GID8	-0.0650443	0.573176	0.999907	369.008	412.975	867.968	343.041	405.795	341.859	0.98198	0
GIM3	0.0684841	0.345705	0.999907	1207.74	1217.65	732.525	1308.89	1329.95	1237.06	0.968258	0
GIM4	-0.0895548	0.327732	0.999907	996.997	826.918	360.055	859.269	883.48	930.102	0.886416	0
GIM5	-0.000467607	0.995739	0.999907	815.879	763.086	1273.17	734.93	803.077	860.293	1	0
GIN4	0.0381225	0.60243	0.999907	2105.71	1961.39	1021.47	2114.87	2228.56	1908.46	1	0
GIP2	0.0789575	0.5455	0.999907	268.292	304.654	2021.5	257.559	297.016	303.875	0.952076	0
GIP3	-0.00893518	0.888535	0.999907	4731.93	4589.15	111.741	4486.18	4338.89	4613.55	1	0
GIP4	0.000361492	0.996257	0.999907	1080.79	1040.66	239.284	1022.46	1057.53	1024.55	1	0
GIR2	0.0918131	0.196935	0.999907	1506.5	1572.59	4194.24	1696.33	1606.15	1743.17	0.93359	0
GIS1	0.00506774	0.961025	0.999907	1477.72	1492.32	979.71	1250.05	1323.33	1542.98	1	0
GIS2	-0.0330808	0.552094	0.999907	6195.26	6389.03	1658.06	6105.92	6327.19	6326.95	1	0
GIS3	0.136133	0.0755021	0.999907	1840.81	1672.21	1127.57	1992.75	1751.82	1891	0.822219	0
GIS4	-0.00168118	0.982215	0.999907	1465.87	1346.28	6616.43	1453.21	1342.25	1496.79	1	0
GIT1	-0.102697	0.657662	0.999907	75.3249	61.8979	1608.39	57.7287	69.0514	78.0218	0.81385	0
GLC7	-0.0648821	0.249075	0.999907	4542.35	4495.34	1484.24	4419.57	4244.3	4201.89	0.982612	0
GLC8	0.0201818	0.775669	0.999907	1827.26	1914.97	83.5236	1747.4	1879.52	1965.94	1	0
GLE1	0.0544117	0.515622	0.999907	1005.46	895.586	4416.59	959.184	928.883	1042	0.990002	0
GLE2	-0.0219727	0.760903	0.999907	1421.02	1489.42	1773.18	1387.71	1500.21	1498.84	1	0
GLG1	0.0999211	0.333863	0.999907	1333	1393.67	917.631	1254.49	1294	1464.96	0.922503	0
GLG2	-0.039216	0.726187	0.999907	426.559	413.942	1548.57	402.99	363.229	399.349	1	0
GLK1	0.111296	0.210404	0.999907	18409.8	21638.2	1013.57	18361	20561.2	21792.7	0.906948	0
GLN1	0.00626023	0.905155	0.999907	15961.3	15560.6	353.282	15320.3	16377.5	16008.8	1	0
GLN3	-0.0217942	0.796716	0.999907	807.416	831.754	16157.3	811.532	751.998	791.511	1	0
GLN4	0.0352141	0.591861	0.999907	7094.93	7533.17	15981.2	7345.97	8275.76	7440.82	1	0
GLO1	0.0583302	0.354118	0.999907	2842.04	2881.16	748.326	2837.59	2889.75	3096.23	0.983948	0
GLO2	-0.0142709	0.861001	0.999907	1008	1067.74	7886.21	939.201	1066.04	1008.12	1	0
GLO3	-0.0413716	0.490089	0.999907	3223.74	3294.13	2749.51	3105.14	3321.09	3144.49	1	0
GLO4	0.0827289	0.419379	0.999907	445.179	476.808	968.423	498.465	439.848	497.903	0.946248	0
GLR1	0.0197162	0.781036	0.999907	2950.37	3125.85	3335.3	2995.23	3427.98	2994.6	1	0
GLT1	-0.0146492	0.827399	0.999907	15619.3	15793.6	432.291	14848.5	17358.4	14696.8	1	0
GLY1	0.0535042	0.339976	0.999907	11472.2	10741.2	3220.17	11755.6	11925.1	11644.8	0.991404	0
GMC1	-0.0928568	0.2924	0.999907	809.108	792.1	15974.5	779.337	740.647	677.558	0.873542	0
GMC2	0.142988	0.739609	0.999907	21.1587	14.5073	11828.8	18.8728	16.0805	24.6385	0.79103	0
GMH1	-0.207564	0.0473461	0.999907	644.917	683.779	739.297	669.43	623.355	533.834	0.121739	0
GNA1	0.0575082	0.530346	0.999907	528.967	548.377	18.0592	550.643	576.059	572.845	0.985218	0
GND1	0.0372589	0.513603	0.999907	19754.6	21095.6	783.316	20010.8	21952.7	21317.4	1	0
GND2	0.0195565	0.926175	0.999907	82.0957	86.0768	557.577	68.8303	94.591	99.5805	1	0
GNP1	-0.0543014	0.341839	0.999907	6882.5	6769.12	20823.3	6856.39	6758.53	6625.7	1	0
GNT1	-0.120604	0.0823186	0.999907	2013.46	1891.76	92.5532	1912.82	1769.8	1716.48	0.681959	0
GON7	0.136808	0.140739	0.999907	646.61	743.742	7369.27	728.269	840.914	750.447	0.819148	0
GOR1	0.187437	0.1814	0.999907	334.307	421.68	1961.68	339.711	468.225	388.056	0.491036	0
GOS1	0.00658716	0.940557	0.999907	985.995	927.502	723.495	860.379	978.071	921.89	1	0
GOT1	-0.0942163	0.244533	0.999907	852.272	825.951	294.59	794.879	820.104	791.511	0.868242	0
GPA1	-0.159941	0.0308575	0.999907	2313.07	2056.17	831.85	2103.77	1987.36	1998.8	0.386494	0
GPA2	-0.0236465	0.740958	0.999907	2903.82	3249.64	892.8	2763.2	3068.53	3012.05	1	0
GPB1	0.0302344	0.642915	0.999907	1827.26	1878.22	2435.73	1881.73	1845.47	1856.1	1	0
GPB2	0.034524	0.589523	0.999907	2109.94	2165.46	2837.55	2172.6	2096.14	2203.09	1	0
GPC1	0.0102813	0.914523	0.999907	544.201	559.983	1759.64	532.88	518.359	585.164	1	0
GPD1	-0.0209484	0.787659	0.999907	8144.4	9334.02	2040.69	7615.74	8421.43	8567	1	0
GPD2	0.0658949	0.309822	0.999907	4272.36	4864.79	519.201	4639.39	4668.06	4936.93	0.972259	0
GPG1	0.0852755	0.573834	0.999907	198.045	213.741	7484.39	188.728	200.533	213.533	0.942529	0
GPI1	-0.09747	0.261325	0.999907	771.869	886.881	4473.03	814.862	787.943	777.139	0.852345	0
GPI10	-0.0941323	0.246269	0.999907	1088.4	1132.54	154.632	1157.9	1020.64	1028.66	0.868569	0
GPI11	-0.0180089	0.860963	0.999907	640.685	561.917	890.542	688.303	594.977	600.563	1	0
GPI12	-0.0822944	0.337668	0.999907	714.317	753.414	1203.19	701.625	657.407	720.675	0.914724	0
GPI13	-0.163693	0.0107773	0.999907	3233.05	3172.27	705.436	3041.86	2900.16	2704.07	0.358076	0
GPI14	-0.0802387	0.299415	0.999907	1283.91	1196.37	733.653	1276.69	1151.17	1171.35	0.922739	0
GPI15	-0.0671153	0.486336	0.999907	669.461	594.801	3278.87	672.761	612.95	602.616	0.973905	0
GPI16	-0.0488066	0.399795	0.999907	4952.83	4934.43	1323.96	4911.38	4962.24	4592	1	0
GPI17	-0.140604	0.0490184	0.999907	2084.55	2130.64	714.466	2102.66	1825.61	1905.38	0.532988	0
GPI18	-0.0998293	0.282824	0.999907	1250.9	1119.97	5078.01	1119.05	998.881	1282.23	0.834968	0
GPI19	0.019687	0.868881	0.999907	316.534	322.063	2214.5	357.474	297.962	301.821	1	0
GPI2	-0.171999	0.0945143	0.999907	484.111	449.727	1272.04	421.863	389.715	407.561	0.3025	0
GPI8	-0.0629715	0.396215	0.999907	1897.51	1737.01	303.62	1883.95	1633.59	1725.72	0.990062	0
GPM1	0.0236338	0.684751	0.999907	138889	141896	436.806	133904	152319	140176	1	0
GPM2	-0.0547638	0.661457	0.999907	272.524	302.72	1838.65	274.211	252.558	275.13	1	0
GPM3	-0.113622	0.188234	0.999907	739.708	764.053	138690	742.701	691.46	719.649	0.733386	0
GPN2	0.043794	0.703257	0.999907	345.31	337.537	256.214	376.346	341.473	395.242	1	0
GPN3	0.0591343	0.476423	0.999907	716.856	696.352	828.464	754.913	735.918	731.968	0.982705	0
GPP1	0.0842702	0.126279	0.999907	31843.8	32309.8	398.43	32375.8	35285.3	35316.2	0.943904	0
GPP2	0.0609826	0.430942	0.999907	2588.98	2642.27	720.109	2538.95	2955.97	2462.82	0.979849	0
GPR1	-0.0992865	0.0974803	0.999907	2705.77	2700.3	32986.2	2568.93	2457.47	2528.52	0.838966	0
GPT2	-0.0863121	0.190562	0.999907	1990.61	2061.98	2397.35	1810.68	1945.74	1902.3	0.899059	0
GPX1	-0.107707	0.433446	0.999907	213.28	221.479	2685.17	186.508	204.317	200.188	0.776946	0
GPX2	0.00988701	0.898517	0.999907	1260.21	1199.27	1956.03	1132.37	1265.63	1232.95	1	0
GRC3	0.00224257	0.977263	0.999907	873.431	864.637	202.037	851.498	891.047	895.198	1	0
GRE1	0.10715	0.461001	0.999907	180.272	188.595	1145.63	193.169	179.723	222.773	0.912619	0
GRE2	-0.0793268	0.301396	0.999907	1239.9	1160.59	897.315	1163.45	1171.04	1057.4	0.926294	0
GRE3	-0.0410797	0.636748	0.999907	1262.75	1352.08	183.978	1095.73	1253.33	1315.08	1	0
GRH1	0.010698	0.880397	0.999907	2657.53	2918.87	1181.75	2556.71	2903.94	2793.39	1	0
GRR1	-0.000561459	0.992877	0.999907	2214.89	2159.66	1154.66	2169.27	2125.46	2173.32	1	0
GRS1	0.0133147	0.828694	0.999907	13993.5	13705.6	2618.58	13269.8	15211.2	14070.6	1	0
GRS2	-0.0215849	0.81349	0.999907	635.607	592.866	2092.61	599.49	569.438	625.201	1	0
GRX1	0.0973205	0.187945	0.999907	1510.73	1571.63	14467.6	1499.83	1717.77	1677.47	0.926059	0
GRX2	0.0097919	0.901005	0.999907	1282.22	1214.75	590.309	1159.01	1207.93	1295.57	1	0
GRX3	-0.0108014	0.875569	0.999907	1853.5	1894.66	1495.52	1777.38	1988.3	1889.98	1	0
GRX4	-0.00760055	0.939443	0.999907	475.647	484.545	1137.73	454.058	524.98	478.397	1	0
GRX5	-0.036265	0.634173	0.999907	1063.01	1060.97	1954.9	1006.92	1099.15	1018.39	1	0
GRX6	-0.187393	0.0667412	0.999907	440.101	462.3	507.914	420.753	402.958	401.402	0.22109	0
GRX7	-0.0585632	0.507674	0.999907	812.494	819.181	1082.42	860.379	817.266	722.729	1	0
GRX8	-0.0227418	0.880606	0.999907	216.665	171.186	494.37	219.813	182.561	176.576	1	0
GSC2	-0.00848354	0.89595	0.999907	4404.39	4678.13	869.097	4549.46	4407.94	4190.59	1	0
GSF2	-0.0456995	0.412756	0.999907	6169.03	6235.25	198.651	6132.56	6248.68	5987.15	1	0
GSH1	0.105822	0.0776479	0.999907	3704.46	3671.32	4138.93	3812.31	3832.83	4029.42	0.914433	0
GSH2	-0.0514256	0.450863	0.999907	2021.08	2118.07	6559.99	1946.12	2116.95	1902.3	1	0
GSM1	-0.0695625	0.654436	0.999907	209.894	227.282	3469.62	172.076	201.479	197.108	0.964364	0
GSP1	-0.0369768	0.492701	0.999907	15232.6	15385.5	2045.2	15183.7	15613.2	14946.3	1	0
GSP2	0.00356659	0.970469	0.999907	625.451	681.845	160.275	582.837	657.407	647.787	1	0
GTB1	-0.0938401	0.207444	0.999907	2588.98	2486.56	16318.7	2638.87	2305.18	2190.77	0.869708	0
GTF1	-0.0314391	0.758467	0.999907	418.942	442.957	575.636	407.431	419.984	449.652	1	0
GTO1	-0.0485764	0.725153	0.999907	222.589	225.347	2535.05	194.279	212.83	214.56	1	0
GTO3	0.0248462	0.836399	0.999907	413.018	436.187	444.707	359.694	400.12	466.078	1	0
GTR1	-0.0673632	0.486706	0.999907	511.194	552.246	194.136	487.363	489.035	538.967	0.972939	0
GTR2	0.110478	0.199705	0.999907	682.156	647.027	354.411	694.964	721.729	702.197	0.908068	0
GTS1	0.0152162	0.838014	0.999907	1229.74	1307.59	524.844	1223.4	1337.52	1332.53	1	0
GTT1	-0.063585	0.459862	0.999907	908.977	936.206	632.071	827.074	898.614	820.256	0.98767	0
GTT2	-0.0818172	0.552005	0.999907	225.128	285.311	1319.45	223.143	226.072	255.624	0.916584	0
GTT3	0.0172019	0.81823	0.999907	1161.19	1157.68	813.791	1110.17	1146.44	1192.91	1	0
GUA1	0.0289229	0.618395	0.999907	12221.3	12511.1	235.898	11962	13383.7	12828.4	1	0
GUD1	-0.0447658	0.615484	0.999907	618.68	650.896	1088.06	646.117	615.787	590.297	1	0
GUF1	-0.0195317	0.859581	0.999907	336	354.946	12689.9	339.711	331.068	339.806	1	0
GUK1	-0.0135381	0.825433	0.999907	3907.59	3859.92	641.1	3843.4	3979.44	4052	1	0
GUP1	-0.127275	0.0701588	0.999907	2349.46	2471.08	332.966	2381.31	2090.46	2106.59	0.632829	0
GUP2	-0.062435	0.714026	0.999907	175.194	129.599	4224.72	167.635	165.534	137.565	0.992153	0
GUS1	0.0373596	0.582182	0.999907	16596	16952.3	2361.24	15575.6	18914.4	17225.4	1	0
GUT1	0.0142627	0.845087	0.999907	1413.4	1463.31	187.364	1345.52	1442.51	1486.52	1	0
GUT2	0.18367	0.0710105	0.999907	1274.6	1395.61	16850.3	1206.75	1491.7	1639.49	0.52	0
GVP36	0.0240697	0.709828	0.999907	4761.55	4828.04	1355.57	4539.47	5259.26	4809.64	1	0
GWT1	-0.127944	0.107516	0.999907	1200.12	1160.59	1149.01	1127.93	979.962	1105.65	0.627896	0
GYL1	-0.00151329	0.985713	0.999907	1076.55	1055.17	4781.16	1052.44	944.964	1129.26	1	0
GYP1	0.0778495	0.31075	0.999907	1019	1080.31	1146.76	1097.95	1066.99	1079.99	0.953788	0
GYP5	0.0298684	0.686342	0.999907	1657.15	1703.16	994.383	1574.22	1719.66	1672.34	1	0
GYP6	-0.0170416	0.8115	0.999907	1420.17	1300.82	972.937	1325.54	1339.41	1349.98	1	0
GYP7	0.012027	0.886953	0.999907	2605.9	3064.92	1502.3	2679.94	2551.12	2969.96	1	0
GYP8	-0.0128772	0.891753	0.999907	578.055	599.636	1339.76	631.685	587.41	535.887	1	0
GZF3	-0.0287801	0.751051	0.999907	964.836	856.9	2459.43	915.887	815.374	844.894	1	0
HAA1	-0.0257831	0.682583	0.999907	3134.87	3206.12	592.566	3167.3	2958.81	3289.24	1	0
HAC1	0.0746677	0.203485	0.999907	33400.3	33058.3	800.247	34818.2	32639.6	37269.8	0.958704	0
HAL1	-0.110285	0.506437	0.999907	177.733	144.106	3243.88	136.55	140.941	179.656	0.757962	0
HAL5	0.071437	0.357216	0.999907	4512.73	5034.04	32983.9	4516.16	4819.41	4901	0.963696	0
HAL9	0.00250712	0.973681	0.999907	987.688	983.597	171.562	1020.24	956.315	986.566	1	0
HAM1	0.0476701	0.495434	0.999907	1331.3	1362.72	3998.98	1454.32	1399	1387.97	1	0
HAP1	-0.00438635	0.937188	0.999907	11920.8	11841.9	985.353	11922.1	11315.9	11495.9	1	0
HAP2	0.118321	0.244852	0.999907	399.476	406.205	1410.87	418.533	441.74	440.413	0.897343	0
HAP3	0.0102065	0.924692	0.999907	418.942	409.107	11070.3	379.677	430.389	464.025	1	0
HAP4	-0.0327668	0.569602	0.999907	5524.11	5548.57	392.787	5395.41	5113.59	5481.03	1	0
HAP5	0.0813765	0.45022	0.999907	383.395	439.089	439.063	438.516	476.739	410.641	0.948338	0
HAS1	0.0291041	0.610208	0.999907	4178.42	4047.55	5280.05	4208.64	4323.75	4255.27	1	0
HAT1	-0.0621245	0.559387	0.999907	459.567	433.286	433.42	418.533	399.174	411.668	0.993364	0
HAT2	0.0663058	0.40507	0.999907	1231.44	1273.74	4309.37	1415.46	1266.57	1199.07	0.971624	0
HBN1	0.0409881	0.788073	0.999907	160.806	199.234	387.143	187.618	192.02	215.587	1	0
HBS1	0.0216478	0.763763	0.999907	1883.97	1960.42	1198.68	1871.74	2091.41	2059.37	1	0
HBT1	-0.0167468	0.83556	0.999907	892.897	873.341	221.225	857.048	833.346	868.506	1	0
HCA4	0.0195	0.764053	0.999907	3454.79	3261.25	2094.86	3420.42	3664.45	3406.27	1	0
HCH1	-0.0606572	0.319546	0.999907	2408.71	2496.23	819.434	2389.08	2378.02	2333.47	0.999085	0
HCM1	0.0804698	0.270946	0.999907	1403.24	1313.4	3638.92	1502.06	1448.19	1354.09	0.949739	0
HCR1	0.059614	0.297142	0.999907	5012.07	5072.73	2502.32	5033.49	5398.31	5408.15	0.981964	0
HCS1	-0.0531282	0.557191	0.999907	674.539	668.304	1352.18	684.973	592.139	651.893	1	0
HDA1	0.0497349	0.4799	0.999907	1419.32	1421.72	5117.51	1563.11	1449.13	1436.22	0.997228	0
HDA2	-0.0284268	0.739893	0.999907	772.715	820.148	655.773	733.82	759.566	781.245	1	0
HDA3	0.0190608	0.84887	0.999907	573.824	552.246	1456.02	635.015	613.895	528.701	1	0
HEF3	-0.161704	0.136502	0.999907	377.471	381.059	725.753	359.694	324.447	337.752	0.373145	0
HEH2	-0.0579068	0.570917	0.999907	782.025	869.473	629.813	892.574	854.156	674.478	1	0
HEK2	0.0721829	0.240462	0.999907	3501.34	3451.78	383.757	3434.85	3780.8	3624.94	0.962543	0
HEL1	0.0562592	0.574401	0.999907	566.207	542.574	870.226	571.736	514.575	568.738	0.987147	0
HEL2	-0.0241706	0.749039	0.999907	1184.89	1261.17	3359	1183.44	1255.22	1134.4	1	0
HEM1	0.0761161	0.240813	0.999907	5667.14	6118.22	478.568	5781.75	6447.32	6555.89	0.956466	0
HEM12	0.0298075	0.683101	0.999907	1344	1418.82	1188.52	1322.21	1462.38	1396.18	1	0
HEM13	0.101208	0.136695	0.999907	2275.83	2537.82	6039.66	2440.15	2593.68	2586.01	0.920743	0
HEM14	-0.115479	0.173957	0.999907	981.763	1006.81	1334.12	820.413	958.207	976.3	0.719704	0
HEM15	-0.0124839	0.855152	0.999907	2017.69	2116.14	2291.26	1940.57	2098.97	1970.05	1	0
HEM2	-0.0304719	0.630192	0.999907	2754.86	2847.31	998.897	2639.98	2899.21	2764.64	1	0
HEM25	-0.114533	0.373281	0.999907	238.67	271.771	1927.82	247.567	225.127	244.332	0.726673	0
HEM3	0.0381558	0.584607	0.999907	1656.3	1569.69	2883.82	1722.98	1568.32	1681.58	1	0
HEM4	-0.0144361	0.904315	0.999907	361.39	345.274	266.373	304.186	344.311	402.428	1	0
HER1	-0.0406834	0.638879	0.999907	1534.43	1640.3	1614.04	1394.37	1623.18	1393.1	1	0
HER2	0.0166388	0.932635	0.999907	108.332	91.8798	355.54	92.1438	91.7532	109.847	1	0
HES1	0.107207	0.574454	0.999907	115.103	141.205	1361.21	155.423	100.266	145.778	0.91254	0
HFA1	-0.0160845	0.794359	0.999907	2319.84	2364.69	89.1671	2330.24	2381.8	2259.55	1	0
HFD1	0.00286928	0.973382	0.999907	1178.96	1143.18	115.127	1096.84	1099.15	1096.41	1	0
HFI1	-0.0191817	0.832304	0.999907	845.501	727.301	2366.88	776.006	721.729	821.282	1	0
HFM1	0.0021764	0.981254	0.999907	555.204	596.735	958.264	567.295	548.628	593.377	1	0
HGH1	-0.0381495	0.625	0.999907	1052.01	988.433	774.287	1020.24	1026.31	1026.6	1	0
HHF1	-0.0437108	0.467889	0.999907	7929.43	7783.67	554.191	7716.77	8103.61	7844.27	1	0
HHF2	0.00747742	0.895298	0.999907	9660.21	9540.99	1117.41	9906.02	10037	9894.4	1	0
HHO1	0.140773	0.0457186	0.999907	2275.83	2329.88	8686.46	2301.38	2679.76	2592.17	0.801109	0
HHT1	0.0493008	0.405935	0.999907	9044.07	9288.56	10487.9	9887.14	9964.21	9583.34	0.997899	0
HHT2	0.0951903	0.0758492	0.999907	11199.7	10604.9	2266.42	11636.8	11827.7	11964	0.928972	0
HIF1	0.126762	0.116143	0.999907	911.516	985.531	10119.9	970.285	1085.9	1017.36	0.864863	0
HIM1	-0.152046	0.284968	0.999907	202.277	188.595	11363.7	189.838	176.885	181.709	0.446306	0
HIP1	-0.0722533	0.202017	0.999907	4930.82	4925.72	919.889	4840.33	4505.37	4725.45	0.953873	0
HIR1	-0.0171557	0.841888	0.999907	880.201	904.29	218.967	859.269	978.071	825.389	1	0
HIR2	0.124143	0.262963	0.999907	429.945	417.811	4934.67	498.465	505.116	398.322	0.87678	0
HIR3	-0.0871846	0.177135	0.999907	2109.94	1989.44	913.116	1909.49	1986.41	1930.01	0.895657	0
HIS1	0.0855948	0.130722	0.999907	5117.02	5084.34	439.063	5368.76	5676.4	5448.18	0.942093	0
HIS2	-0.00788758	0.917564	0.999907	1054.55	1019.38	2090.35	999.15	1026.31	1009.15	1	0
HIS3	0.0906096	0.19911	0.999907	1272.06	1251.5	5346.64	1397.7	1314.81	1330.48	0.935235	0
HIS4	0.080559	0.309323	0.999907	5051.85	5217.8	975.195	4827	5968.69	4988.26	0.949601	0
HIS5	0.0543179	0.471786	0.999907	1054.55	1055.17	1272.04	1090.18	1065.09	1161.09	0.990147	0
HIS6	0.0572453	0.576884	0.999907	402.861	429.417	4658.13	465.16	424.713	431.173	0.985624	0
HIS7	0.0112409	0.889931	0.999907	1176.42	1277.61	1084.68	1272.25	1353.6	1154.93	1	0
HIT1	0.0467628	0.748974	0.999907	169.27	194.398	437.935	204.271	181.615	178.629	1	0
HKR1	-0.0511839	0.434793	0.999907	3033.31	3007.85	1301.39	3047.41	2728.95	2815.97	1	0
HLJ1	0.0565702	0.505127	0.999907	695.698	767.921	182.849	748.252	747.269	778.165	0.986667	0
HLR1	0.00448598	0.969699	0.999907	324.151	293.048	2855.6	344.152	305.529	302.848	1	0
HMF1	0.0873606	0.211676	0.999907	2107.41	2061.98	723.495	2086	2379.91	2131.23	0.939678	0
HMG1	-0.0823213	0.203997	0.999907	5301.52	5574.68	331.837	5619.66	5111.7	5129.94	0.914619	0
HMG2	-0.0931205	0.0878427	0.999907	4958.75	4925.72	2041.81	4722.65	4669.96	4544.77	0.872514	0
HMI1	-0.0103739	0.92454	0.999907	364.776	353.012	5918.89	369.685	332.96	366.497	1	0
HMO1	0.0744312	0.212077	0.999907	3868.65	3576.54	4982.07	3846.73	3921.74	4022.23	0.959069	0
HMRA1	-0.220382	0.0138845	0.999907	722.781	652.83	357.797	577.287	590.248	586.19	0.089278	0
HMS1	0.0978269	0.603233	0.999907	97.33	134.435	3751.79	125.449	148.508	110.873	0.925366	0
HMS2	0.093727	0.217115	0.999907	1430.33	1281.48	665.932	1500.95	1382.92	1393.1	0.930973	0
HMT1	0.00468831	0.943195	0.999907	4123.41	3796.08	129.8	4263.04	4026.74	4017.1	1	0
HMX1	0.168602	0.270424	0.999907	170.962	180.858	1291.23	180.957	209.992	172.469	0.635867	0
HNM1	-0.0907602	0.208106	0.999907	3620.67	3774.81	4348.87	3850.06	3637.97	3339.54	0.881716	0
HNT1	0.0840635	0.177276	0.999907	4530.5	4400.56	148.988	4509.5	4604.69	5062.18	0.944187	0
HNT2	0.0718586	0.47955	0.999907	475.647	467.136	4138.93	510.677	445.523	527.674	0.963044	0
HNT3	-0.0124865	0.927379	0.999907	210.741	196.333	4442.55	199.83	200.533	216.613	1	0
HO	-0.0861812	0.313308	0.999907	1288.14	1136.41	467.281	1115.72	1283.6	1099.49	0.899569	0
HOC1	-0.0382791	0.567753	0.999907	3652.84	3720.65	215.581	3941.09	3558.51	3402.16	1	0
HOF1	-0.00702638	0.925344	0.999907	1169.65	1225.39	1292.36	1246.72	1224.95	1129.26	1	0
HOG1	0.0544316	0.348253	0.999907	4190.27	4342.53	3820.64	4248.61	4420.24	4403.1	0.989971	0
HOL1	0.00563507	0.931271	0.999907	1977.07	2034.89	1224.64	2030.49	2109.38	1949.52	1	0
HOM2	0.062398	0.418919	0.999907	1409.17	1469.11	4054.28	1389.93	1625.07	1442.38	0.977662	0
HOM3	0.0484545	0.448764	0.999907	2572.9	2514.6	2056.49	2474.56	2729.9	2655.82	0.999207	0
HOM6	-0.0318127	0.557762	0.999907	8135.94	8148.28	1392.81	7761.17	8309.82	8008.53	1	0
HOP1	-0.149459	0.42451	0.999907	140.494	109.289	2514.74	138.771	104.996	102.66	0.465904	0
HOR7	0.0955698	0.335583	0.999907	5235.51	5767.15	8336.56	4690.45	6200.44	5505.67	0.928453	0
HOS1	0.0541043	0.677301	0.999907	291.99	235.986	133.186	298.635	279.043	296.688	0.990477	0
HOS2	-0.118672	0.167985	0.999907	811.647	771.79	4342.1	693.854	765.241	696.037	0.696185	0
HOS3	0.0790044	0.36492	0.999907	1141.72	1191.54	314.907	1071.31	1230.63	1220.63	0.952003	0
HOS4	-0.0706625	0.291393	0.999907	2548.35	2523.31	756.227	2329.13	2381.8	2292.4	0.960075	0
HOT1	0.104535	0.203085	0.999907	818.418	794.035	1000.03	863.709	888.209	813.07	0.916194	0
HOT13	0.0752005	0.456348	0.999907	532.353	508.724	2278.84	527.329	492.819	588.244	0.957881	0
HPA3	-0.0121368	0.898672	0.999907	653.38	669.272	772.029	617.253	747.269	645.733	1	0
HPC2	0.00448111	0.96224	0.999907	594.136	560.95	483.083	630.575	561.87	606.722	1	0
HPF1	-0.148163	0.0500626	0.999907	19312.8	22287.1	708.822	19850.9	19332.5	16467.7	0.475719	0
HPM1	0.0543827	0.4776	0.999907	1057.93	972.958	638.843	1034.68	1044.28	1055.35	0.990047	0
HPR1	-0.0540635	0.45384	0.999907	1337.23	1252.47	20070.5	1214.52	1239.14	1287.36	1	0
HPT1	0.121509	0.0567148	0.999907	3722.24	3508.84	985.353	4067.65	3946.34	4161.85	0.888762	0
HRA1	0.0470698	0.635419	0.999907	451.103	467.136	1293.49	495.134	489.035	444.519	1	0
HRB1	-0.0200309	0.785751	0.999907	1539.51	1643.2	3963.99	1620.84	1463.32	1660.02	1	0
HRD1	-0.0135912	0.863831	0.999907	1113.79	1148.01	465.023	1150.13	1033.88	1085.12	1	0
HRD3	-0.0858153	0.184574	0.999907	2460.33	2538.78	1627.58	2507.87	2366.67	2338.6	0.900996	0
HRI1	-0.0674784	0.318525	0.999907	3409.09	3264.15	1033.89	3124.01	3480	3246.12	0.97249	0
HRK1	-0.0751192	0.213081	0.999907	4663.38	4753.57	2658.08	4298.56	4279.3	4666.94	0.942699	0
HRP1	0.0635847	0.291673	0.999907	4238.51	4299.97	3654.72	4277.47	4688.87	4594.05	0.975829	0
HRQ1	-0.126508	0.0697754	0.999907	1705.39	1595.81	4533.98	1557.56	1497.38	1447.51	0.638476	0
HRR25	0.0267343	0.679014	0.999907	2335.92	2389.84	4442.55	2548.94	2404.5	2446.4	1	0
HRT1	0.16755	0.0740075	0.999907	520.504	599.636	1610.65	641.676	631.868	604.669	0.643957	0
HRT3	-0.110497	0.338858	0.999907	374.086	385.895	2540.7	308.626	368.905	393.189	0.756398	0
HSC82	-0.0111576	0.852652	0.999907	52084.2	54809.7	553.062	49101.6	56145.4	52833.1	1	0
HSE1	0.0169303	0.807747	0.999907	1310.99	1298.89	398.43	1301.12	1315.76	1357.17	1	0
HSF1	0.0274713	0.649878	0.999907	2489.11	2469.15	52417.8	2542.28	2485.85	2476.17	1	0
HSH155	-0.0464628	0.53071	0.999907	1112.95	1079.35	1318.32	1101.29	1067.93	1066.64	1	0
HSH49	-0.0615819	0.555585	0.999907	387.627	425.548	2401.87	389.668	398.228	400.375	0.995479	0
HSK3	0.205927	0.0790389	0.999907	269.139	293.048	1150.14	307.516	332.014	324.407	0.353633	0
HSL1	-0.0297439	0.664403	0.999907	3249.97	3002.05	428.905	3200.61	3216.09	2843.69	1	0
HSL7	-0.0133723	0.842512	0.999907	1891.59	1954.62	274.274	1841.77	2011.95	1850.97	1	0
HSM3	-0.0423358	0.6556	0.999907	544.201	589.965	3200.99	509.566	561.87	568.738	1	0
HSP10	0.00599498	0.91565	0.999907	4012.53	4008.86	1914.27	4134.26	3945.39	3951.4	1	0
HSP104	-0.000393779	0.997914	0.999907	29226.1	37013	556.448	28057.2	32502.4	31449	1	0
HSP150	0.10691	0.0889856	0.999907	32261.9	33480	3957.21	31919.5	36707	36198	0.912946	0
HSP31	-0.158067	0.177319	0.999907	299.607	327.866	25794.1	277.542	278.097	286.422	0.400691	0
HSP60	-0.0445197	0.588375	0.999907	12286.4	14702.7	31597.9	12655.9	14969	12079	1	0
HSP82	-0.0698123	0.685421	0.999907	10697	13255.8	312.649	9239.92	12107.6	10357.4	0.96339	0
HST1	-0.0303742	0.649942	0.999907	1739.24	1649.97	13965.4	1710.77	1674.26	1668.23	1	0
HST2	0.041784	0.546898	0.999907	1290.68	1310.5	9324.17	1321.1	1353.6	1366.41	1	0
HST3	0.0878585	0.266147	0.999907	1079.94	1099.66	1772.06	1113.5	1246.71	1088.2	0.938997	0
HST4	0.0695936	0.602131	0.999907	223.436	213.741	1326.22	230.915	239.315	210.454	0.966544	0
HSV2	-0.0211544	0.80846	0.999907	683.002	677.009	1066.62	635.015	656.461	681.664	1	0
HTA1	0.0461971	0.414332	0.999907	8890.88	8253.7	211.066	8740.34	8757.23	9227.11	1	0
HTA2	-0.0419849	0.465213	0.999907	5881.27	5883.21	641.1	5718.47	6055.71	5615.52	1	0
HTB1	0.0220649	0.701678	0.999907	9622.13	9174.44	8737.25	9287.65	9646.39	10119.2	1	0
HTB2	0.0406617	0.483399	0.999907	6147.02	6053.43	6143.5	5988.24	6609.07	6313.61	1	0
HTD2	0.0798248	0.471865	0.999907	324.997	334.636	9818.54	365.245	356.608	331.593	0.950736	0
HTL1	-0.164759	0.317748	0.999907	190.428	163.449	6188.65	180.957	132.427	145.778	0.350001	0
HTS1	0.00339389	0.954786	0.999907	6398.39	6625.01	337.481	6216.93	6954.33	6499.42	1	0
HTZ1	0.00234281	0.976802	0.999907	1366.85	1255.37	158.018	1394.37	1404.68	1353.06	1	0
HUA1	0.172146	0.0533261	0.999907	833.652	828.852	6606.27	877.031	851.319	961.927	0.608616	0
HUA2	-0.094899	0.515188	0.999907	242.055	191.497	1527.13	183.177	199.587	211.48	0.86558	0
HUB1	-0.024923	0.816013	0.999907	371.547	392.665	721.238	367.465	399.174	392.162	1	0
HUF	0.00181948	0.98374	0.999907	983.456	1009.71	199.779	938.091	1149.28	954.741	1	0
HUG1	0.0950866	0.531614	0.999907	160.806	162.482	417.618	170.966	175.939	158.097	0.929113	0
HUL4	0.0459819	0.712941	0.999907	294.529	285.311	1049.69	274.211	288.502	287.449	1	0
HUL5	0.0220368	0.786371	0.999907	825.189	848.195	148.988	824.854	821.996	843.868	1	0
HUR1	-0.194131	0.0421087	0.999907	726.166	691.516	241.541	706.066	630.922	622.121	0.185459	0
HUT1	0.0481869	0.560243	0.999907	879.355	955.549	777.673	1033.56	942.126	923.943	0.99962	0
HVG1	0.0692082	0.693715	0.999907	124.413	146.04	825.078	162.084	115.401	158.097	0.96714	0
HXK2	0.0615575	0.27539	0.999907	34419.3	35702.5	970.68	34207.6	37697.3	37605.5	0.978961	0
HXT1	-0.133729	0.0228581	0.999907	12194.2	12486.9	144.473	11979.8	10921.5	11621.1	0.585069	0
HXT11	-0.0250691	0.895841	0.999907	102.408	91.8798	34818.1	102.135	97.4287	91.3677	1	0
HXT12	0.00856615	0.957705	0.999907	143.033	138.303	13195.6	152.093	141.886	132.432	1	0
HXT13	-0.05156	0.726296	0.999907	250.519	201.168	101.583	204.271	219.451	195.055	1	0
HXT15	0.0844306	0.816132	0.999907	28.7758	19.3431	142.216	32.1948	25.5396	25.6651	0.943685	0
HXT17	-0.147318	0.320393	0.999907	273.37	227.282	187.364	217.593	199.587	210.454	0.482124	0
HXT2	0.0088048	0.915597	0.999907	12768.8	14075	30.4748	12245.1	11936.4	15060.3	1	0
HXT3	-0.117544	0.0292679	0.999907	53962.3	53395.7	190.75	51719.3	48209.2	51199.8	0.704495	0
HXT5	0.0458316	0.675453	0.999907	534.892	454.563	12157.2	470.711	467.279	527.674	1	0
HXT6	-0.124313	0.587572	0.999907	79.5567	83.1754	56599.7	62.1693	72.8351	69.809	0.654642	0
HXT8	-0.0145429	0.898429	0.999907	411.325	353.012	426.648	392.999	339.582	389.083	1	0
HYM1	0.17289	0.106572	0.999907	391.859	412.008	365.698	414.092	429.443	478.397	0.602897	0
HYP2	0.130403	0.012991	0.999907	22918.2	22261	42.8905	23784.2	25188.6	25468	0.848295	0
HYR1	0.0320511	0.65673	0.999907	1859.43	1758.29	367.955	1734.08	1988.3	1810.93	1	0
IAH1	-0.0682015	0.510696	0.999907	468.877	469.07	22830.2	435.185	405.795	461.971	0.96967	0
IBA57	-0.0921795	0.351977	0.999907	614.448	545.476	1795.76	602.82	524.98	515.355	0.876183	0
IBD2	-0.0985021	0.404315	0.999907	307.224	304.654	425.519	314.177	290.394	289.502	0.844743	0
ICE2	-0.10174	0.172553	0.999907	2063.4	2134.51	589.18	2189.25	1859.66	1936.17	0.820897	0
ICL1	0.160367	0.0600173	0.999907	1134.95	1052.27	346.51	1150.13	1108.61	1271.96	0.699196	0
ICL2	-0.0163434	0.893107	0.999907	380.01	325.931	2223.53	310.847	327.285	382.923	1	0
ICP55	0.00350602	0.96444	0.999907	925.904	922.666	967.294	904.786	897.668	975.273	1	0
ICR1	-0.1009	0.311795	0.999907	699.929	707.958	325.065	657.219	602.545	594.403	0.827083	0
ICS2	0.0555769	0.63851	0.999907	461.259	440.056	922.146	449.617	463.496	393.189	0.988202	0
ICS3	0.0512179	0.676777	0.999907	262.368	272.738	575.636	259.779	295.124	296.688	0.994937	0
ICT1	0.0581086	0.446943	0.999907	1316.92	1236.99	352.154	1286.68	1264.68	1432.11	0.98429	0
ICY1	0.0235187	0.856694	0.999907	582.287	592.866	288.947	440.736	568.492	647.787	1	0
IDH1	-0.0810471	0.152568	0.999907	4924.05	5113.35	1270.91	4789.26	4897.92	4606.37	0.919587	0
IDH2	-0.0654467	0.235961	0.999907	6405.16	6756.55	453.736	6097.03	6348.95	6384.44	0.980411	0
IDI1	-0.0134267	0.822646	0.999907	2481.49	2478.82	5084.78	2491.21	2471.66	2474.11	1	0
IDP1	-0.00842954	0.899692	0.999907	6270.59	6628.88	6545.32	6597.72	7046.08	6218.13	1	0
IDP2	0.0897634	0.4553	0.999907	277.602	300.785	2547.47	337.491	286.611	320.3	0.936392	0
IDP3	0.0294095	0.832323	0.999907	221.743	228.249	7085.96	196.499	245.937	223.799	1	0
IDS2	-0.0125774	0.890955	0.999907	566.207	600.603	309.263	572.846	550.519	591.323	1	0
IES1	-0.0368851	0.625381	0.999907	1268.68	1264.07	203.166	1263.37	1187.12	1160.06	1	0
IES2	-0.108702	0.401687	0.999907	233.592	250.493	562.091	228.694	217.559	221.746	0.769621	0
IES3	0.0165965	0.835274	0.999907	909.824	910.093	1167.07	916.997	869.291	967.06	1	0
IES4	-0.0728021	0.477437	0.999907	414.71	459.399	235.898	424.084	416.2	404.482	0.951733	0
IES5	-0.0280325	0.764438	0.999907	603.446	595.768	900.701	622.803	537.277	600.563	1	0
IES6	0.0886367	0.251846	0.999907	1032.54	1102.56	435.677	1080.19	1113.34	1199.07	0.937933	0
IFA38	-0.15882	0.0275174	0.999907	3583.44	3733.22	593.695	3666.88	3355.14	3137.3	0.394994	0
IFH1	-0.0455828	0.533282	0.999907	2562.74	2355.99	1056.46	2627.76	2323.15	2252.37	1	0
IFM1	-0.069574	0.420863	0.999907	759.174	790.166	4027.19	726.049	712.27	704.25	0.964319	0
IGO1	0.0589729	0.457526	0.999907	1331.3	1309.53	2512.48	1236.73	1352.65	1475.23	0.982954	0
IGO2	0.0515242	0.566558	0.999907	636.453	606.406	696.406	621.693	637.543	624.175	0.994464	0
IKI1	-0.00889601	0.930061	0.999907	659.305	593.833	1260.76	607.261	568.492	715.542	1	0
IKI3	0.0137915	0.825564	0.999907	7845.64	8256.61	572.25	8074.24	8855.61	8094.77	1	0
IKS1	0.0748599	0.434404	0.999907	622.065	616.078	649.001	617.253	591.194	674.478	0.958407	0
ILM1	-0.130372	0.104346	0.999907	1090.94	1101.59	8692.1	1087.96	1040.5	997.858	0.610018	0
ILS1	0.00926612	0.877206	0.999907	27206.7	28184.8	546.29	26253.2	30016.6	27420.6	1	0
ILV1	-0.00882136	0.887778	0.999907	5697.61	5918.99	1232.54	5656.3	6276.11	5731.53	1	0
ILV2	0.0274759	0.651517	0.999907	9994.52	10702.5	27768.2	10087	11290.4	10323.5	1	0
ILV3	0.0468962	0.455364	0.999907	19592.1	20826.7	6162.69	20463.7	22937.4	20473.5	1	0
ILV5	0.0359962	0.490892	0.999907	42846.3	40655.3	10411.1	43963.7	43452.3	43352.4	1	0
ILV6	0.103529	0.113446	0.999907	8631.9	8732.45	21420.4	8814.72	10282	9477.6	0.91757	0
IMA1	-0.108036	0.420779	0.999907	259.829	278.541	44046.3	235.355	226.072	242.278	0.774523	0
IMA5	-0.0425531	0.763044	0.999907	182.811	198.267	9238.39	192.059	183.506	189.922	1	0
IMD2	-0.193734	0.0289426	0.999907	3266.06	3280.59	217.839	3130.67	3223.66	3095.21	0.187555	0
IMD3	0.0460658	0.42778	0.999907	10798.5	11177.4	202.037	10754.2	12027.2	11338.8	1	0
IMD4	0.0228926	0.676214	0.999907	13665.1	13139.8	4268.73	14149.1	14034.5	13448.5	1	0
IME2	-0.00521804	0.967489	0.999907	331.768	325.931	14174.2	339.711	264.855	361.364	1	0
IMG1	0.0766417	0.392062	0.999907	1190.81	1340.48	107.226	1387.71	1504	1197.02	0.955654	0
IMG2	-0.054821	0.584223	0.999907	486.65	478.742	309.263	426.304	481.468	491.743	1	0
IMH1	-0.063563	0.440799	0.999907	1121.41	1071.61	1349.92	998.04	1131.31	971.167	0.987755	0
IML1	-0.056283	0.415169	0.999907	1462.49	1438.16	489.855	1457.65	1384.81	1392.07	1	0
IML2	0.0222713	0.787258	0.999907	2792.95	3088.13	1047.43	2641.09	2774.35	3137.3	1	0
IML3	0.0265844	0.803851	0.999907	527.275	476.808	1502.3	476.261	493.765	477.37	1	0
IMO32	-0.0619452	0.416262	0.999907	1003.77	988.433	2538.44	943.641	926.046	971.167	0.994063	0
IMP1	0.0839611	0.440567	0.999907	374.086	390.731	413.103	456.278	409.579	410.641	0.944344	0
IMP2	0.0931434	0.354884	0.999907	436.715	461.333	971.809	457.389	455.928	496.876	0.931771	0
IMP2'	0.173633	0.0394624	0.999907	1772.25	1859.84	441.321	1735.19	2094.24	2084	0.597184	0
IMP3	0.0504379	0.573225	0.999907	640.685	628.651	423.262	699.405	665.92	686.797	0.996142	0
IMP4	0.00368893	0.961161	0.999907	1172.19	1093.85	1610.65	1193.43	1165.36	1107.7	1	0
INA1	-0.087546	0.16214	0.999907	18425.8	17168	714.466	18320	16533.6	16384.6	0.894248	0
INA17	-0.0624272	0.595572	0.999907	351.234	344.307	1191.9	330.83	291.34	354.178	0.992184	0
INA22	-0.0605796	0.655472	0.999907	242.055	309.49	18848.1	278.652	231.748	263.837	0.999387	0
INH1	0.0595402	0.681308	0.999907	215.819	220.511	321.679	213.152	225.127	197.108	0.982078	0
INM1	0.0600197	0.513399	0.999907	677.078	661.534	255.086	734.93	769.971	676.531	0.981337	0
INM2	0.0970325	0.35293	0.999907	387.627	443.924	171.562	457.389	445.523	422.96	0.926453	0
INN1	0.0617672	0.501399	0.999907	625.451	647.027	757.356	630.575	623.355	669.345	0.978637	0
INO1	-0.0750844	0.590084	0.999907	253.058	226.314	408.589	234.245	194.857	258.704	0.942835	0
INO2	0.0839494	0.515601	0.999907	359.698	389.764	567.735	420.753	344.311	340.832	0.944363	0
INO4	0.0380979	0.774047	0.999907	232.746	239.855	243.799	253.118	212.83	252.544	1	0
INO80	-0.0274046	0.654323	0.999907	5469.1	5787.46	290.075	5625.21	5816.4	5220.28	1	0
INP1	0.138283	0.246726	0.999907	283.526	294.982	225.74	307.516	297.962	316.194	0.812439	0
INP2	0.05585	0.604657	0.999907	451.103	424.581	5728.14	496.244	433.227	408.588	0.98778	0
INP51	0.0169387	0.822174	0.999907	1123.1	1157.68	257.343	1185.66	1178.6	1079.99	1	0
INP52	0.0265605	0.713233	0.999907	1167.11	1151.88	408.589	1212.3	1148.33	1171.35	1	0
INP53	-0.00984043	0.877681	0.999907	3079.01	3269.95	1123.05	2985.24	3291.77	3091.1	1	0
INP54	-0.0340383	0.728182	0.999907	524.735	510.658	1146.76	470.711	547.682	517.408	1	0
IOC2	-0.00919849	0.893816	0.999907	1882.28	1904.33	3085.86	1817.34	1913.58	1772.94	1	0
IOC3	0.0393914	0.56963	0.999907	1373.62	1348.21	539.517	1353.29	1429.27	1401.31	1	0
IOC4	0.0962233	0.273718	0.999907	772.715	847.228	1750.61	832.625	799.294	875.692	0.927559	0
IPA1	0.0112759	0.919238	0.999907	369.854	337.537	1349.92	373.016	333.906	357.258	1	0
IPI1	0.0629626	0.497321	0.999907	765.945	645.093	723.495	795.989	742.539	741.207	0.97679	0
IPI3	0.0321797	0.650805	0.999907	1837.42	1673.18	346.51	1839.55	1810.47	1891	1	0
IPK1	-0.177603	0.250279	0.999907	167.577	182.792	770.9	152.093	139.995	172.469	0.272864	0
IPL1	-0.00928452	0.95626	0.999907	126.106	139.27	1909.76	126.559	138.103	122.166	1	0
IPP1	0.0317872	0.561244	0.999907	20752.4	20965	174.948	20817.8	22655.5	21306.1	1	0
IPT1	0.000324567	0.996942	0.999907	4131.87	3591.05	124.157	4088.74	3401.49	4312.76	1	0
IQG1	-0.0711741	0.251703	0.999907	3042.62	2995.28	21656.3	2921.96	2904.89	2703.05	0.958081	0
IRA1	-0.0533678	0.37072	0.999907	8251.04	7602.81	4074.6	7622.4	7422.55	7355.61	1	0
IRA2	-0.0486886	0.456891	0.999907	11960.6	12092.3	2921.07	11256	11091.7	10927.2	1	0
IRC10	0.0197086	0.878626	0.999907	293.683	271.771	7383.94	257.559	262.017	301.821	1	0
IRC15	0.256561	0.00846586	0.999907	596.675	605.439	10356.9	726.049	724.567	622.121	0.0777585	0
IRC20	0.00313456	0.964783	0.999907	2209.81	2391.78	530.488	2142.62	2297.61	2248.26	1	0
IRC21	0.0728086	0.496232	0.999907	375.778	351.077	167.047	405.211	385.931	374.71	0.961577	0
IRC22	-0.038747	0.57322	0.999907	3681.61	3779.64	2071.16	3932.21	3851.74	3529.46	1	0
IRC23	-0.161298	0.199841	0.999907	327.537	305.621	381.5	274.211	246.882	316.194	0.376216	0
IRC24	0.00504427	0.958902	0.999907	932.675	1094.82	4164.89	951.413	1140.77	899.304	1	0
IRC25	0.0715048	0.477629	0.999907	521.35	539.673	301.362	543.982	636.597	569.765	0.963591	0
IRC3	-0.029469	0.750332	0.999907	588.212	613.176	956.007	560.634	585.518	639.574	1	0
IRC4	-0.0514762	0.825981	0.999907	70.2468	69.6352	609.497	72.1608	53.9169	70.8356	1	0
IRC5	0.0592971	0.415111	0.999907	1268.68	1284.38	623.041	1334.42	1382.92	1251.43	0.982453	0
IRC6	0.0412081	0.759189	0.999907	242.055	217.61	63.2071	235.355	212.83	247.411	1	0
IRC7	-0.110691	0.147733	0.999907	2324.92	2607.45	1256.24	2485.66	2212.48	2420.73	0.754969	0
IRC8	-0.0974972	0.208655	0.999907	1033.39	1091.92	214.453	984.718	1014.96	939.342	0.852144	0
IRE1	-0.141607	0.0238883	0.999907	3013	2925.64	2757.41	2822.04	2567.2	2678.41	0.525385	0
IRR1	-0.0103891	0.893961	0.999907	1410.02	1274.71	1019.21	1290.01	1411.3	1250.4	1	0
IRS4	0.0283951	0.7227	0.999907	831.96	807.575	2957.19	859.269	823.887	819.229	1	0
IRT1	0.088006	0.425507	0.999907	583.98	606.406	1294.62	669.43	515.521	618.015	0.938796	0
ISA1	0.02544	0.733613	0.999907	1257.67	1178	812.662	1202.31	1187.12	1265.8	1	0
ISA2	-0.0716227	0.491425	0.999907	450.257	509.691	501.142	421.863	445.523	489.69	0.956332	0
ISC1	0.0518649	0.436166	0.999907	1756.17	1789.24	1152.4	1837.33	1894.66	1749.33	0.993937	0
[truncated: 3,826 more rows]

## Sheet: sig genes set4KO aero.-WT aero.
Significant genes: set4KO aerobic/WT aerobic
Gene ID	log2FoldChange	local FDR
AAC1	-0.299002	0.00399445
AHT1	-0.269038	0.0150973
ALD3	0.291348	0.0197588
API2	-0.282274	0.00728721
APS1	-0.310462	0.00173861
BIO4	-0.399259	3.7976e-06
CDA1	0.59933	4.1687e-15
CDC65	0.827357	3.1729e-29
COS1	-0.272134	0.0125013
COS12	-1.03722	3.37943e-50
COS4	-0.859006	2.44707e-33
CSI1	-0.259914	0.0227467
CSM4	0.298706	0.0111631
DAL4	-0.426524	1.90432e-07
DAN1	0.740611	1.3446e-23
DAN4	0.468907	1.7832e-08
DCG1	-0.335862	0.000511211
DDR2	0.32839	0.00269435
DGR1	-0.242769	0.0371219
DIA3	-0.244315	0.0358257
DIT1	-0.324377	0.000854139
ECM11	-0.62766	8.67709e-17
ECM12	-0.323883	0.000868882
EMT4	0.614164	1.878e-15
ENA2	-0.274287	0.0106962
FIT2	0.268097	0.0469215
FRE7	-0.32812	0.000742375
FRM2	-0.298516	0.00409006
GIP1	-0.260462	0.022287
HPA2	-0.302379	0.00332976
HXT14	-0.547376	9.00884e-13
HXT9	-0.306917	0.00243646
IGD1	0.301524	0.00856807
IME1	-0.398937	3.84914e-06
IRC19	-0.242764	0.0371257
LEE1	0.287512	0.02424
LSO1	-0.560816	2.71648e-13
MAL31	0.278845	0.0343654
MAN2	-0.268893	0.0152184
MCH2	0.380866	3.7653e-05
MKK2	0.27836	0.0349319
MMO1	-0.338544	0.000431137
MRX5	-0.237723	0.046519
NCE103	-0.355365	9.04838e-05
PAI3	0.331705	0.00196957
PAU10	2.01655	1.111e-190
PAU12	0.489421	8.5216e-10
PAU13	1.2496	4.7743e-71
PAU17	0.467556	1.9643e-08
PAU24	1.10295	2.2337e-55
PAU3	0.533265	1.2052e-11
PAU5	1.07381	7.4726e-52
PAU6	-0.476094	2.83094e-09
PAU9	1.71795	1.541e-138
PBI1	0.349291	0.00056274
PDH1	-0.336212	0.000500748
PEX34	-0.413417	1.53344e-06
PIR3	0.300819	0.00872219
PMT7	-0.266938	0.0168578
PRR2	-0.302476	0.00331053
RGI1	0.332783	0.00173386
RGI2	0.716095	1.9948e-21
RGM1	0.326897	0.0030208
RPL41A	-0.267213	0.0166269
RPL41B	-0.445209	7.98757e-08
RRT15	1.71401	1.76e-138
RTC2	0.488758	8.7175e-10
RUF21	-0.55358	6.10432e-13
SDD1	-0.253819	0.0278573
SDH6	-0.287261	0.00630562
SEN15	-0.257177	0.0250411
SEO1	-0.338837	0.000422368
SET4	-7.2054	0
SHU2	-0.263952	0.0193608
SMX2	0.301838	0.00849941
SNO2	-0.418855	6.6385e-07
SNZ3	-0.256956	0.0252264
SOE1	0.635586	5.0377e-17
SOM1	0.290383	0.0208857
SPO21	-0.537085	1.38272e-12
SPO23	-0.499129	9.36232e-11
SPO75	-0.269684	0.0145554
SPR3	-0.400516	3.59663e-06
SPS2	-0.32244	0.000911955
SPS22	0.311464	0.0063948
SRT1	-0.362682	6.99793e-05
SUF10	0.824301	3.8071e-29
SUF23	0.318575	0.00484017
SUF5	-0.672668	1.7145e-19
SUF7	0.279549	0.0335432
SUF9	-0.258372	0.0240393
SUP16	0.308836	0.00696951
SUP51	0.305747	0.00764475
SUP61	0.479433	3.7199e-09
TCA17	-0.309989	0.0018318
TDA8	-0.243276	0.0366962
TGA1	0.781962	2.9164e-26
THI12	-0.34881	0.000124602
THI2	0.273809	0.0402488
THI4	-0.283901	0.00696692
TIR2	0.439351	3.3656e-07
TIR4	0.45102	4.1812e-08
TMA10	0.288431	0.0231668
UTR5	0.349362	0.0005612
YAL037C-A	-0.504837	7.6627e-11
YAR066W	-0.393281	4.75367e-06
YBL111C	-0.735163	4.67367e-23
YBR027C	-0.37612	3.23187e-05
YBR032W	0.364142	0.00024048
YBR144C	-0.402998	3.19967e-06
YBR182C-A	-0.563374	1.51911e-13
YBR296C-A	-0.482809	1.80316e-09
YCL042W	0.439665	3.2137e-07
YCR001W	-0.507585	6.84461e-11
YDL009C	-0.3517	0.000100754
YDL022C-A	-0.732124	5.88614e-23
YDL159W-B	-0.791827	1.17918e-27
YDL218W	-0.278384	0.00805283
YDR102C	-0.412955	1.6074e-06
YDR182W-A	0.536416	1.0245e-11
YDR366C	0.402265	1.053e-05
YEL009C-A	-0.822713	2.30534e-30
YEL014C	-0.50424	7.84044e-11
YEL075C	-0.49378	1.24118e-10
YEL076C	-0.398558	3.90969e-06
YER084W	-0.390276	5.23422e-06
YER138C	-0.316421	0.00109168
YER181C	-0.671348	2.78558e-19
YFL002W-A	0.564306	2.6394e-13
YFL064C	-2.28188	2.08832e-248
YFL065C	-1.53251	2.65607e-109
YFL066C	-1.19641	7.94869e-66
YFL067W	-1.42211	2.11509e-93
YFR054C	-0.268401	0.0156307
YGL007C-A	-0.333036	0.000595583
YGL015C	-0.430397	1.67515e-07
YGL088W	0.569527	2.1096e-13
YGR066C	-0.37694	3.00219e-05
YGR161W-B	-0.593494	5.87836e-15
YGR164W	0.392857	2.2454e-05
YGR273C	-0.313881	0.00116753
YHL005C	-0.255309	0.026608
YHL037C	0.702851	3.4386e-21
YHL049C	-0.3031	0.00318769
YHR007C-A	-0.333744	0.000574444
YHR054C	-0.334259	0.000559085
YHR086W-A	0.404529	7.6609e-06
YHR219W	-0.263882	0.0194201
YIL012W	-0.241615	0.0380894
YIL046W-A	0.305507	0.00769726
YIL054W	-0.340881	0.000361337
YIL134C-A	-0.458369	5.54371e-09
YJL007C	-0.395401	4.41455e-06
YJL052C-A	-0.428724	1.77414e-07
YJL077W-B	-0.401501	3.43906e-06
YJL114W	-0.319396	0.00100285
YJL136W-A	0.408877	2.1496e-06
YJR029W	-0.500857	8.84794e-11
YKL065W-A	-0.355048	9.13718e-05
YKL102C	0.266128	0.0492216
YLL067C	-0.992641	8.14006e-44
YLR157C-B	-0.25142	0.029868
YLR236C	0.419602	1.2937e-06
YLR285C-A	-1.46334	7.21281e-99
YLR342W-A	-0.457881	5.61833e-09
YLR462W	-0.424591	2.01874e-07
YML039W	-0.376774	3.04869e-05
YMR001C-A	-0.454599	2.43128e-08
YMR175W-A	0.440274	2.9185e-07
YMR206W	0.351556	0.0005136
YMR230W-A	-0.405045	2.87227e-06
YMR272W-B	0.417867	1.3777e-06
YMR321C	0.564302	2.6398e-13
YNL184C	0.388547	2.7918e-05
YOL155W-A	-0.281455	0.00744844
YOL159C-A	-0.24668	0.0338421
YOL160W	0.415736	1.481e-06
YOL162W	0.290353	0.0209206
YOL164W-A	-0.323416	0.000882836
YOR029W	0.342824	0.00070306
YOR105W	-0.328137	0.000741851
YOR161C-C	-0.243794	0.036262
YOR293C-A	-0.706371	2.95418e-21
YOR343C	-0.327998	0.000746006
YOR376W	-0.286439	0.00646744
YPL257W-B	0.322579	0.0039647
YPL261C	0.282124	0.0305344
YPR053C	0.286755	0.0251243
YPR108W-A	0.304757	0.00786132
YPR137C-B	-0.393975	4.64262e-06
YPR195C	0.269386	0.0454156
YPR203W	-0.619497	1.50702e-16
YPS6	-0.311274	0.00157887
ZNF1	0.299992	0.00966055

## Sheet: all genes WT hypoxic-WT aerobic
All genes: WT hypoxic/WT aerobic
Gene ID	log2FoldChange	pvalue	padj	WT aerobic_1	WT aerobic_2	WT aerobic_3	WT hypoxic_1	WT hypoxic_2	WT hypoxic_3
AAC1	2.3142	1.10119e-59	1.24471e-58	248.955	231.179	267.431	1393.7	1283.73	1045.68
AAC3	-0.0059489	0.972303	0.976184	420.723	436.362	386.199	427.969	314.55	492.962
AAD10	2.48212	3.16441e-31	1.68731e-30	142.415	105.841	122.808	569.132	913.471	588.193
AAD14	0.601251	1.85844e-05	3.24207e-05	160.897	150.406	156.742	218.466	254.193	237.144
AAD15	3.47047	4.77551e-14	1.35583e-13	2.17428	4.64215	7.27153	45.9339	56.8743	59.7529
AAD3	0.600048	4.29628e-06	7.88696e-06	403.329	391.798	404.782	646.435	661.599	513.502
AAD4	1.60258	1.50853e-38	1.00724e-37	153.287	177.33	170.477	495.19	535.083	495.763
AAD6	1.31683	1.16277e-33	6.67789e-33	362.018	390.869	342.57	886.188	976.149	866.418
AAH1	0.533373	0.000222339	0.000354567	2985.29	2667.38	2797.11	4266.25	3247.64	4712.08
AAP1	-1.28678	2.02711e-65	2.62567e-64	4195.27	4358.05	4386.35	1766.77	1843.19	1696.42
AAR2	0.458374	5.84486e-05	9.77544e-05	368.54	378.8	408.822	554.567	552.493	485.493
AAT1	-0.718616	3.65915e-14	1.04626e-13	1337.18	1210.67	1238.58	762.95	811.329	727.305
AAT2	-0.613971	1.12977e-11	2.87734e-11	10288.7	10338.1	9673.56	6515.89	7175.45	6108.8
ABD1	0.50895	4.78602e-08	9.97184e-08	963.206	1070.48	967.921	1345.53	1446.23	1478.89
ABF1	0.201145	0.149236	0.174673	1742.69	1893.07	1745.97	2075.99	2421.22	1692.69
ABF2	-0.74028	4.95049e-10	1.15282e-09	2117.75	2322	2308.31	1339.92	1169.99	1527.43
ABM1	1.18063	9.56568e-12	2.43931e-11	116.324	108.626	159.166	301.371	277.407	295.964
ABP1	-1.27125	1.76647e-24	7.4824e-24	8014.4	7910.23	7723.98	3492.09	2691.66	3611.32
ABP140	-1.19361	4.37762e-41	3.14938e-40	4526.85	3984.82	4152.85	1769.01	1832.75	1932.63
ABZ1	0.0821269	0.424017	0.461147	2042.74	2123.32	2070.77	2337.03	1934.89	2328.5
ABZ2	-0.668062	1.21977e-09	2.78146e-09	703.38	742.744	676.252	469.422	401.602	463.085
ACA1	1.72171	4.21216e-35	2.53486e-34	472.906	531.062	506.583	1566.23	1446.23	1969.05
ACB1	0.427415	3.71977e-05	6.33895e-05	4666.01	4427.68	4724.07	5714.85	5883.59	6980.82
ACC1	1.70103	3.68863e-95	9.12482e-94	34746.1	33940.6	33079	110992	117628	102253
ACE2	-1.31897	3.04227e-29	1.51636e-28	900.152	971.138	967.113	377.554	425.977	337.044
ACF2	0.265427	0.00870806	0.0118811	805.571	921.931	954.994	1111.38	1063.2	1054.08
ACF4	-0.200841	0.0784448	0.0956358	414.2	413.152	416.901	373.073	326.157	381.859
ACH1	2.32241	5.51784e-80	9.88299e-79	909.936	999.92	942.067	5103.14	5146.54	4020.25
ACK1	0.297162	0.0049782	0.00697664	839.272	830.945	963.074	1063.2	1152.58	1024.2
ACL4	-0.866975	1.40233e-18	4.81207e-18	1522	1356.44	1362.2	812.245	726.598	784.257
ACM1	-1.52294	1.40083e-06	2.6648e-06	167.42	166.189	200.371	60.4983	95.1774	31.7438
ACO1	-1.718	6.13583e-59	6.83318e-58	14731.8	14888.3	13916.9	4771.52	3836.11	4624.32
ACO2	0.129937	0.234845	0.267306	3409.27	3217.94	3249.57	3790.1	3903.43	3116.49
ACP1	-0.683025	8.72563e-12	2.23075e-11	1460.03	1528.2	1349.27	965.732	892.578	844.01
ACS1	4.76376	9.32594e-106	2.79583e-104	422.897	462.358	443.563	13185.3	15236.5	7685.72
ACS2	1.35199	1.82409e-87	3.96051e-86	7852.41	7775.61	7441.2	19688.8	20217.1	18978.1
ACT1	-1.14847	9.78142e-18	3.23865e-17	45823	46300.8	44231.1	20427.1	16916	24163.5
ADA2	0.269461	0.00335013	0.00478727	839.272	817.019	852.385	1016.15	942.489	1063.42
ADD37	1.27633	2.12137e-24	8.94175e-24	490.3	451.217	525.974	1050.88	1175.79	1327.64
ADD66	0.136895	0.204172	0.23474	618.583	611.836	599.497	627.389	745.17	640.477
ADE1	-0.607902	2.69072e-17	8.71309e-17	3609.31	3472.33	3438.63	2230.59	2363.19	2307.96
ADE12	-0.0477256	0.53567	0.57055	3645.18	3625.52	3589.71	3728.49	3372.99	3405.92
ADE13	-1.14662	2.45265e-35	1.48339e-34	6103.2	6072.86	6046.68	2519.64	2690.5	3017.52
ADE16	-0.0609025	0.650926	0.679168	4372.48	4521.46	4207.79	4798.41	3402.01	4358.23
ADE17	-0.363697	0.000340941	0.000534942	4656.22	4567.88	4762.85	3188.48	3920.85	3760.7
ADE2	-0.211544	0.0410399	0.0518562	1156.72	1245.03	1229.7	1036.31	1150.25	953.246
ADE3	0.793222	1.4463e-20	5.36231e-20	12588	13982.2	12401.2	23506.9	22560.5	21469
ADE4	-0.264707	0.00477174	0.00669975	2656.97	2592.18	2604.02	1967.31	2221.58	2345.3
ADE5%2C7	-0.438086	9.52047e-09	2.0634e-08	10698.5	10584.1	10073.5	7946.56	7929.9	7269.32
ADE6	-0.918782	4.63808e-19	1.62198e-18	12207.5	11925.7	11022.8	6499.08	6610.19	5488.87
ADE8	-0.176029	0.123335	0.145999	2197.11	2250.52	2071.58	1794.78	2208.81	1768.31
ADH1	-2.13343	1.08463e-17	3.57946e-17	276864	290200	253343	61030.4	37190	88760.2
ADH2	1.00177	5.50371e-07	1.07614e-06	306.573	292.456	266.623	657.639	674.367	402.399
ADH3	-0.315065	1.78801e-05	3.12552e-05	7948.08	8142.34	7567.24	6306.38	6121.53	6584.96
ADH4	-0.506955	8.89927e-07	1.71125e-06	1095.84	937.715	983.272	673.323	734.723	713.301
ADH5	3.34257	4.4556e-43	3.37441e-42	596.84	709.321	625.351	6092.4	9329.71	4175.24
ADH6	0.701202	1.58294e-14	4.58916e-14	6274.97	6079.36	5602.31	9797.36	10365.1	9031.1
ADH7	1.35184	3.49405e-17	1.12661e-16	120.673	109.555	147.854	318.176	351.692	299.698
ADI1	1.66071	4.24871e-43	3.22176e-42	712.077	818.876	745.736	2328.06	2721.84	2152.97
ADK1	-1.69341	1.53402e-67	2.07145e-66	10457.2	9909.14	10003.2	2937.53	2955.14	3493.68
ADK2	-0.549772	0.00203293	0.00297257	236.997	194.97	213.298	138.922	178.748	124.174
ADO1	-0.137416	0.0567039	0.0704683	9524.43	9159.9	9032.85	8383.49	8764.45	8051.71
ADP1	0.0220198	0.791819	0.810758	5386.78	5686.64	5285.59	5601.69	5165.12	5840.85
ADR1	2.31947	3.13203e-23	1.28256e-22	799.048	1083.48	865.312	5785.43	5058.33	2875.61
ADY2	5.42404	2.1886e-108	6.91643e-107	76.0998	93.7715	84.8345	4457.83	4234.23	2259.41
ADY3	0.759665	4.47655e-10	1.04528e-09	329.403	297.098	360.345	557.929	522.315	590.994
ADY4	0.598954	0.000629714	0.000965445	428.333	363.016	394.278	508.634	524.636	759.049
AEP1	0.417515	1.5486e-06	2.93849e-06	887.106	836.516	814.411	1118.1	1165.34	1104.5
AEP2	-0.701012	1.39228e-11	3.52657e-11	796.874	747.387	751.391	468.301	507.226	437.877
AEP3	0.83093	1.7298e-12	4.54949e-12	400.068	407.581	373.272	712.535	762.58	626.472
AFB1	-0.279944	0.094022	0.113096	146.764	169.903	163.205	125.478	152.052	119.506
AFG1	-0.0975021	0.390284	0.427464	1703.55	1888.43	1731.43	1735.4	1799.09	1444.34
AFG2	-0.674858	1.12024e-13	3.1261e-13	2182.98	2019.34	1935.03	1287.27	1217.57	1336.04
AFG3	0.131209	0.0903578	0.109014	2917.88	2918.99	2781.76	3213.13	3248.8	2978.31
AFI1	0.481014	7.45199e-05	0.00012347	546.831	504.138	558.292	690.128	851.954	705.832
AFR1	0.72025	5.07106e-11	1.24376e-10	605.537	717.677	706.954	1196.52	1088.74	1064.35
AFT1	0.749081	5.42868e-15	1.60862e-14	1670.93	1744.52	1776.68	2995.78	3106.03	2630.06
AFT2	0.929313	9.01513e-26	3.96613e-25	615.321	567.271	609.193	1114.74	1137.49	1158.65
AGA1	-1.10997	4.24361e-14	1.20937e-13	513.13	500.424	489.616	282.325	206.605	208.202
AGA2	-1.46158	8.27691e-21	3.105e-20	607.711	598.838	628.583	220.707	175.266	267.955
AGC1	-0.139078	0.123925	0.146641	744.691	799.379	765.126	721.498	689.456	687.159
AGE1	0.145975	0.110728	0.131747	1040.39	979.494	1106.89	1198.76	1135.16	1127.84
AGE2	-0.092933	0.25894	0.29247	1005.6	976.709	977.617	945.566	899.543	928.972
AGP1	2.37123	1.97574e-166	1.61156e-164	1119.75	1248.74	1158.6	5796.63	6380.37	6077.06
AGP2	2.43185	5.1225e-39	3.47019e-38	825.139	1047.27	1014.78	6156.26	5657.25	3773.77
AGP3	2.19829	5.11202e-58	5.64098e-57	172.855	191.257	157.55	710.295	874.007	806.665
AGX1	2.11788	1.88128e-42	1.40711e-41	205.469	245.106	240.768	1030.71	1151.41	826.271
AHA1	-0.0651646	0.532789	0.567994	1861.18	1945.06	1642.56	1860.88	1633.11	1712.3
AHC1	0.648802	3.20782e-06	5.94002e-06	1012.13	1162.39	1198.99	1952.75	1886.14	1455.54
AHC2	-0.0830433	0.467417	0.50309	1142.58	1056.55	1087.5	952.288	970.345	1176.39
AHK1	-0.296672	0.00156359	0.0023115	1189.33	1166.11	1194.95	935.483	906.507	1045.68
AHP1	-0.903368	4.30027e-14	1.22436e-13	42359.3	42257.5	40008.8	20921.2	19729.6	25974.8
AHT1	0.662919	0.00237329	0.00345517	67.4027	63.1333	73.5232	105.312	87.0525	129.776
AIF1	0.546702	5.79053e-05	9.68995e-05	470.732	463.287	488	652.037	818.294	609.667
AIM10	-0.989433	1.03343e-11	2.63308e-11	497.91	600.695	538.901	300.251	228.658	295.03
AIM11	0.493375	4.60178e-06	8.42217e-06	373.976	352.804	382.967	528.8	544.368	491.095
AIM14	-0.595803	7.87914e-09	1.71505e-08	1190.42	1191.18	1106.89	771.913	836.865	701.163
AIM17	1.00631	2.56913e-08	5.43733e-08	2663.49	4063.74	3390.15	8173.99	6387.33	5766.16
AIM18	0.658731	1.1002e-08	2.37003e-08	431.595	504.138	440.331	785.357	697.581	690.893
AIM19	0.515157	7.4323e-06	1.33437e-05	347.885	348.161	386.199	522.078	477.048	548.047
AIM2	-0.424169	6.52896e-07	1.26798e-06	916.459	915.432	912.981	665.481	698.741	681.557
AIM20	-3.8286	2.26435e-137	1.20953e-135	1089.31	964.639	980.041	69.461	59.1957	83.0939
AIM21	-0.243286	0.0140117	0.0187195	1748.12	2006.34	1831.62	1639.06	1629.62	1453.68
AIM22	-0.158556	0.136159	0.160174	490.3	441.933	477.497	408.924	437.584	416.403
AIM23	-0.676053	3.38797e-09	7.53216e-09	426.159	407.581	394.278	259.918	261.158	247.415
AIM24	-0.600372	3.66894e-11	9.07239e-11	1048	985.065	1013.17	705.813	648.831	654.481
AIM25	0.281905	0.00782982	0.0107338	532.699	481.855	509.815	630.75	571.064	648.88
AIM26	1.16951	1.00504e-08	2.17202e-08	120.673	123.481	136.543	302.491	347.049	210.069
AIM29	-0.465104	0.000128642	0.000209577	828.401	829.088	856.425	580.335	539.726	698.363
AIM3	0.304856	0.0162447	0.0215029	1381.76	1660.96	1449.46	2021.09	1939.53	1591.86
AIM32	-0.088583	0.572991	0.605916	138.067	149.477	149.47	128.839	149.73	133.51
AIM33	1.25818	2.06931e-22	8.29925e-22	138.067	135.551	137.351	326.018	326.157	330.508
AIM34	0.572865	8.89829e-07	1.71125e-06	297.876	285.028	296.517	399.961	465.441	442.545
AIM36	0.0152862	0.902464	0.912747	627.28	712.106	612.424	652.037	586.154	731.974
AIM39	0.907279	2.98013e-09	6.65731e-09	338.101	358.374	323.179	752.867	637.224	523.772
AIM4	0.325138	0.071055	0.0871106	181.552	158.762	189.06	193.819	273.925	196.998
AIM41	0.0494598	0.59236	0.624103	656.633	649.901	635.047	663.24	645.349	698.363
AIM44	-1.76299	4.66013e-74	7.26837e-73	2051.43	1924.64	2058.65	540.003	627.939	609.667
AIM45	0.0170031	0.823619	0.840041	1516.56	1502.2	1521.37	1478.85	1532.12	1581.59
AIM46	1.38931	5.13538e-20	1.86617e-19	1021.91	970.21	763.511	2715.7	2454.88	2043.74
AIM6	-1.10547	3.87541e-16	1.20825e-15	2536.3	2440.84	2390.72	1055.36	990.077	1375.25
AIM7	-1.06054	7.04529e-11	1.7175e-10	356.582	395.511	374.888	166.93	150.891	220.339
AIM9	-0.632074	8.3026e-15	2.43274e-14	3523.42	3575.39	3535.58	2247.4	2162.38	2448.94
AIP1	-0.507825	1.29096e-11	3.27681e-11	2817.87	2969.12	2850.44	1984.12	1982.48	2106.29
AIR1	-0.705741	6.13192e-07	1.1933e-06	894.716	799.379	942.875	505.273	472.405	636.742
AIR2	0.779912	3.27112e-12	8.51055e-12	520.74	470.714	471.841	829.05	914.632	768.386
AKL1	0.418947	6.06514e-07	1.18094e-06	3302.73	3646.87	3381.26	4871.23	4508.16	4434.79
AKR1	-0.415208	2.59643e-09	5.82172e-09	6510.88	6223.27	6141.21	4736.79	4575.48	4839.05
AKR2	1.42834	1.60042e-26	7.21985e-26	1577.44	1589.47	1540.76	3734.09	3851.2	5080.87
ALA1	-0.66729	1.08317e-21	4.23174e-21	16477.8	16336.7	15762.3	10176	10616.9	9796.68
ALB1	-0.567863	7.1078e-10	1.64001e-09	1736.16	1563.48	1723.35	1063.2	1163.02	1161.45
ALD2	0.871081	9.5928e-06	1.71055e-05	435.943	441.933	429.828	705.813	615.171	1068.08
ALD3	1.57529	8.13717e-46	6.67337e-45	241.345	246.963	256.119	697.971	731.241	789.859
ALD4	3.84036	5.49703e-114	1.92907e-112	2089.48	2965.41	2960.32	44648.8	37857.4	32337.5
ALD5	1.93101	1.0053e-97	2.59317e-96	6026.02	6089.58	5583.73	21006.3	24502.4	21977.9
ALD6	2.05614	2.37158e-71	3.42461e-70	18298.7	19656.7	18554.5	85122.2	83390.5	66500.4
ALE1	0.795675	3.80381e-07	7.51301e-07	5113.91	4660.72	5065.02	8107.89	6954.92	10693.9
ALF1	0.509424	3.31052e-05	5.65911e-05	221.777	224.68	209.258	324.898	299.461	308.101
ALG1	-1.20564	6.37833e-39	4.31127e-38	1742.69	1594.12	1604.58	704.693	682.492	752.514
ALG11	-1.3183	1.44028e-32	7.96841e-32	1344.79	1183.75	1182.84	498.551	453.834	533.108
ALG12	-1.98076	1.46025e-31	7.83471e-31	2681.97	2416.7	2496.56	585.937	511.869	823.47
ALG13	-0.597556	0.000170366	0.00027488	295.702	285.957	299.749	216.225	213.569	154.984
ALG14	-1.81996	4.51911e-34	2.63549e-33	451.163	431.72	463.762	109.793	153.212	119.506
ALG2	-1.20093	2.59381e-44	2.02016e-43	1354.58	1307.23	1331.5	559.049	579.189	597.529
ALG3	-2.11903	5.88988e-116	2.19453e-114	2182.98	2134.46	2031.18	511.995	493.298	457.483
ALG5	-0.962333	8.83682e-31	4.64772e-30	1352.4	1338.8	1324.23	662.12	690.617	706.765
ALG6	-0.764617	4.43215e-13	1.20344e-12	2487.38	2389.78	2601.59	1487.81	1302.31	1609.59
ALG7	-2.38604	3.51783e-110	1.16668e-108	1936.2	1808.58	1757.29	323.778	387.674	341.712
ALG8	-1.29949	5.22491e-36	3.2247e-35	2281.91	2295.08	2282.45	926.52	826.419	1030.74
ALG9	-0.933784	2.34614e-28	1.13438e-27	3184.23	2944.98	3073.43	1525.9	1586.68	1702.03
ALK1	-2.81811	2.18702e-163	1.73696e-161	1377.41	1425.14	1412.29	199.42	208.926	190.463
ALK2	-1.49733	1.19074e-38	7.96821e-38	911.023	908.933	795.828	321.537	318.032	287.561
ALO1	-1.51445	7.41058e-63	9.01819e-62	3415.79	3124.17	3048.39	1174.11	1063.2	1117.57
ALP1	1.36075	3.76118e-07	7.43612e-07	67.4027	74.2744	49.2848	180.374	199.64	110.169
ALR1	0.485267	5.20288e-07	1.01897e-06	3540.82	3610.67	3684.24	5506.46	5125.65	4540.29
ALR2	1.11521	2.42902e-20	8.93455e-20	629.454	651.758	577.683	1385.86	1471.77	1169.85
ALT1	1.5505	1.78783e-24	7.56757e-24	1562.22	1632.18	1629.63	4942.93	5530.74	3660.8
ALT2	0.342374	0.0293155	0.0376406	787.089	760.385	737.656	988.138	1154.9	756.248
ALY1	0.375736	1.00355e-05	1.78684e-05	1171.94	1316.51	1223.23	1616.65	1623.82	1577.85
ALY2	0.77635	1.02006e-17	3.37373e-17	1305.66	1401.93	1392.09	2517.4	2203.01	2304.22
AMA1	2.27953	3.61988e-16	1.13152e-15	15.22	31.5666	28.2782	147.885	107.945	113.904
AMD1	-0.146536	0.0391418	0.0495719	3049.43	3053.61	2970.02	2836.7	2692.82	2667.41
AMD2	1.22106	2.3084e-18	7.84545e-18	554.441	639.689	635.047	1434.03	1638.91	1196.93
AME1	0.459132	7.92552e-06	1.42038e-05	439.205	430.792	456.49	640.834	612.85	572.321
AMF1	0.26449	0.0111615	0.015055	514.217	497.639	493.656	559.049	647.671	601.264
AMN1	-1.45997	2.1579e-16	6.79096e-16	5122.6	4735	5321.95	1971.8	1320.88	2223
AMS1	3.12103	1.54828e-44	1.21527e-43	891.455	1055.63	1039.83	7498.42	6228.32	12262.4
ANB1	3.20932	7.47e-191	7.77395e-189	683.811	739.959	680.292	6195.47	5989.21	7273.05
ANP1	-0.46421	3.25617e-11	8.06824e-11	3453.84	3278.29	3361.87	2408.73	2413.1	2492.82
ANR2	0.58726	1.80393e-10	4.30886e-10	616.408	635.046	606.769	909.715	898.382	981.255
ANT1	-0.553043	3.66979e-09	8.14071e-09	911.023	926.574	873.391	582.576	647.671	617.136
ANY1	-0.0556702	0.49351	0.528911	1361.1	1321.16	1397.75	1268.22	1363.82	1294.96
AOS1	-0.513705	1.29567e-05	2.28408e-05	420.723	467.001	437.1	334.981	304.103	290.362
APA1	-1.74422	1.34577e-44	1.06184e-43	4691.01	4702.5	4637.62	1300.71	1231.5	1652.54
APA2	2.38559	1.36387e-116	5.14518e-115	843.621	985.993	867.736	4740.15	5016.55	4344.23
APC1	0.462796	0.00868316	0.0118534	857.754	1005.49	927.524	1445.24	1465.96	938.308
APC11	-1.01605	2.06974e-21	7.98273e-21	617.496	589.553	625.351	320.417	289.014	296.897
APC2	0.0642894	0.483741	0.519317	745.778	694.466	769.166	773.033	768.384	769.319
APC4	-0.14415	0.244155	0.276807	384.848	448.432	433.06	412.285	347.049	387.46
APC5	-0.418302	0.000324591	0.000510349	496.823	517.136	525.166	398.84	413.209	342.646
APC9	0.499727	0.0011626	0.00174044	227.212	317.523	261.775	411.164	380.71	351.049
APD1	0.159593	0.131905	0.155625	1957.94	2068.54	1989.17	2114.08	2073.01	2529.23
APE1	1.59513	3.41801e-18	1.15645e-17	1685.07	1896.78	1848.58	5114.34	4159.95	7131.14
APE2	-0.297186	0.0275076	0.0354854	6199.96	6449.81	6230.08	5099.78	4222.63	6039.72
APE3	-0.671891	7.03357e-09	1.53599e-08	28585.3	27121.3	26355.3	18949.4	14591.2	17966
APE4	-0.0988731	0.241066	0.273767	1463.29	1624.75	1534.29	1482.21	1402.13	1433.14
API2	0.464084	0.22651	0.258453	23.9171	13.9265	17.7748	29.1288	27.8568	19.6064
APJ1	0.444107	0.00291547	0.00420596	1391.54	2075.97	1745.97	2426.65	2456.04	2213.66
APL1	0.117907	0.222989	0.254772	1490.47	1594.12	1489.86	1674.91	1780.51	1511.56
APL2	-0.215361	0.0100772	0.0136503	1638.32	1689.74	1805.76	1422.83	1493.82	1506.89
APL3	-0.0908729	0.267149	0.301123	1481.77	1445.57	1384.82	1364.57	1389.36	1294.96
APL4	-0.0715572	0.38636	0.423397	2241.68	2405.56	2472.32	2338.15	2276.13	2165.11
APL5	-0.906521	2.63427e-15	7.93436e-15	2402.58	2502.12	2306.69	1249.18	1135.16	1459.28
APL6	-1.13587	1.25481e-32	6.95501e-32	2575.43	2690.59	2520.8	1133.78	1109.63	1296.83
APM1	0.329441	0.00011427	0.000186971	1056.7	1035.2	1135.97	1316.4	1388.2	1353.78
APM2	-0.436264	0.000759647	0.00115672	735.994	848.585	728.769	583.696	632.582	495.763
APM3	-1.11837	1.85072e-26	8.29935e-26	1012.13	926.574	964.69	480.625	408.566	447.213
APM4	-0.0843296	0.306069	0.341548	1427.41	1450.21	1333.92	1299.59	1311.59	1358.45
APN1	-0.749766	7.72729e-14	2.17546e-13	1130.63	1056.55	1039.02	584.817	666.242	665.685
APN2	0.542952	0.00105881	0.00159098	263.088	305.454	290.053	415.646	335.442	498.564
APP1	1.08484	1.96913e-48	1.74532e-47	1582.88	1564.41	1573.07	3212.01	3327.73	3470.34
APQ12	-0.774129	1.70399e-08	3.63054e-08	713.164	608.122	675.444	326.018	425.977	414.536
APS1	0.457964	0.00126566	0.00188817	203.295	223.752	185.02	294.649	292.496	253.95
APS2	0.174634	0.107169	0.12779	408.765	375.086	370.04	429.09	421.334	449.081
APS3	0.300075	0.00305958	0.004396	412.026	392.726	420.941	504.152	513.029	492.962
APT1	-0.895898	4.38455e-31	2.32354e-30	4544.25	4123.16	4216.68	2293.33	2348.1	2281.82
APT2	0.960583	2.38586e-21	9.17263e-21	675.114	664.756	661.709	1271.58	1199	1421
AQR1	-0.83578	7.18193e-05	0.000119159	4225.71	3035.04	3533.96	2071.51	1405.61	2568.44
AQY1	1.9395	6.40569e-11	1.56601e-10	71.7512	39.9225	62.212	270.002	257.675	139.112
AQY2	1.29368	6.68207e-13	1.80138e-12	152.2	99.3421	119.576	283.446	336.603	286.627
AQY3	2.59818	5.01368e-45	4.00299e-44	193.511	249.748	246.424	1620.01	1510.07	1055.95
ARA1	0.95405	2.68401e-23	1.09984e-22	3025.51	3283.86	3109.79	5994.93	5592.25	6658.72
ARA2	1.28146	1.78828e-26	8.03728e-26	257.652	308.239	306.212	760.71	676.688	688.092
ARB1	-0.386918	4.19651e-05	7.10922e-05	12957.6	13162.4	12866.6	9973.25	8957.12	10881.6
ARC1	-2.01125	6.34377e-181	6.17597e-179	10916	10709.4	10319.9	2713.46	2558.18	2651.54
ARC15	-0.745568	7.2408e-22	2.84726e-21	1860.1	1888.43	1860.7	1161.79	1085.25	1098.89
ARC18	-0.267019	0.00743324	0.0102319	1059.96	1047.27	1030.94	848.096	803.205	953.246
ARC19	-0.399667	0.000118036	0.000192766	1601.36	1629.4	1489.86	1146.11	1107.31	1321.1
ARC35	-0.520864	1.64909e-06	3.12034e-06	2393.88	2622.82	2580.58	1821.67	1548.37	1923.3
ARC40	-0.868178	1.35254e-33	7.753e-33	2808.08	2874.42	2823.78	1553.91	1510.07	1594.66
ARD1	-1.60378	2.12728e-46	1.77843e-45	1657.89	1551.41	1621.55	513.115	474.726	598.463
ARE1	0.696972	3.56261e-05	6.07799e-05	3569.08	3602.31	3269.76	5615.14	4291.11	7016.3
ARE2	0.742914	2.50993e-17	8.14951e-17	3032.03	3090.75	2914.27	4981.02	5442.52	4701.81
ARF1	-1.30485	1.04326e-58	1.15543e-57	8436.21	7866.59	7866.18	3083.17	3267.37	3429.26
ARF2	-0.289656	2.39057e-05	4.13689e-05	3267.94	3205.87	3333.59	2610.39	2699.79	2713.16
ARF3	0.29678	0.0500406	0.0626129	387.022	289.67	303.788	413.405	358.656	428.541
ARG1	5.39912	1.47861e-40	1.04752e-39	604.45	560.772	530.822	22372	36040.9	13152.2
ARG2	1.30575	5.64668e-26	2.50429e-25	406.59	402.01	436.292	959.01	1175.79	946.711
ARG3	7.56573	9.6199e-63	1.16598e-61	43.4856	47.35	34.7417	7487.22	11905.3	4367.57
ARG4	3.90426	1.68688e-94	4.15593e-93	906.675	937.715	885.511	13263.7	17719.2	9891.91
ARG5%2C6	5.01313	6.83625e-131	3.30109e-129	894.716	867.154	867.736	26065.8	38645.5	20203
ARG7	2.51468	6.01277e-76	9.67815e-75	1289.35	1208.82	1107.7	6630.16	8085.44	5884.73
ARG8	2.23572	3.68619e-22	1.46477e-21	740.342	672.184	747.352	3300.52	4688.07	2186.58
ARG80	1.69546	6.64313e-34	3.84817e-33	650.11	613.693	610	2015.49	2373.63	1680.55
ARG81	0.306337	0.00113805	0.00170496	1214.34	1185.61	1169.1	1482.21	1582.03	1350.98
ARG82	0.420043	0.000184002	0.000295382	450.076	470.714	495.272	620.667	582.671	690.893
ARH1	-0.410066	0.000179739	0.000289154	695.77	746.458	684.332	527.679	488.655	581.658
ARI1	-0.647131	5.13028e-09	1.12975e-08	1519.82	1566.26	1456.73	914.196	887.936	1095.16
ARK1	0.362917	0.000216252	0.000345225	1281.74	1288.66	1311.3	1595.36	1843.19	1556.38
ARL1	-1.05754	1.99351e-22	8.00054e-22	981.687	971.138	929.14	425.729	443.387	512.568
ARL3	-0.474798	0.00154158	0.00228063	438.117	378.8	410.437	265.52	264.64	350.115
ARN1	-0.967851	3.33127e-13	9.1108e-13	3314.69	2916.2	2864.17	1773.5	1572.75	1305.23
ARN2	-0.997207	1.41777e-09	3.21715e-09	4733.41	4092.52	3681.01	2458.02	2173.99	1634.8
ARO1	0.591792	5.35612e-13	1.44976e-12	8403.59	8635.33	8397.81	13388	13186.7	11764.8
ARO10	-1.0379	5.56303e-10	1.28949e-09	456.599	586.768	614.848	225.188	275.086	307.167
ARO2	-0.78274	5.9322e-10	1.37296e-09	7740.44	7644.7	7477.56	4602.35	5028.15	3661.74
ARO3	1.21766	7.07388e-34	4.08202e-33	3097.26	2907.84	2890.03	7014.44	7506.25	6166.69
ARO4	0.509367	5.22627e-05	8.77246e-05	6365.21	6315.18	6170.3	9204.7	10202.6	7428.04
ARO7	-0.91556	6.19693e-15	1.83087e-14	852.318	808.663	929.14	419.007	508.387	447.213
ARO8	-0.398596	0.000289684	0.000456775	6725.05	6931.66	6658.3	5336.17	5652.61	4425.45
ARO80	-0.231909	0.00972889	0.0131963	781.654	850.442	812.795	697.971	687.134	697.429
ARO9	0.320256	0.197378	0.227579	454.425	550.559	513.047	612.825	889.096	395.863
ARP1	-1.02184	1.63861e-13	4.53908e-13	443.553	408.509	406.398	208.383	176.426	232.476
ARP10	0.337656	0.0375891	0.0476755	109.801	123.481	138.967	155.727	159.016	157.785
ARP2	-0.963538	6.25411e-19	2.16953e-18	4869.3	4968.96	4510.77	2406.49	2198.37	2749.57
ARP3	-0.778581	4.54764e-22	1.80352e-21	4142	4422.11	4505.12	2554.37	2417.74	2645.94
ARP4	-0.0982196	0.317467	0.352897	1558.96	1529.13	1534.29	1381.38	1339.45	1593.72
ARP5	-0.717964	4.88962e-16	1.51586e-15	1876.4	2050.9	1893.83	1125.94	1168.83	1242.67
ARP6	-0.395943	6.15938e-05	0.000102645	597.927	648.973	600.305	460.459	468.923	474.289
ARP7	-0.788334	1.03426e-25	4.53689e-25	2061.22	2174.38	2098.24	1235.73	1205.97	1225.87
ARP8	0.427696	2.0674e-10	4.92068e-10	2223.2	2297.87	2296.19	3052.92	3041.03	3077.28
ARP9	-0.399355	1.31659e-05	2.32027e-05	1496.99	1524.48	1511.67	1099.05	1088.74	1246.41
ARR1	0.821207	1.64316e-17	5.36694e-17	441.379	472.571	462.954	813.366	844.99	777.722
ARR2	0.924342	2.58611e-07	5.15514e-07	79.3612	82.6303	103.417	163.569	159.016	182.993
ARR3	1.89226	5.53681e-50	5.05601e-49	130.457	145.764	152.702	560.169	508.387	529.374
ART10	1.59708	7.68404e-38	5.03046e-37	362.018	397.368	391.047	1306.31	1022.58	1153.98
ART5	0.926388	1.82717e-25	7.95155e-25	1037.13	1090.91	1075.38	2170.1	2011.49	1910.23
ARV1	0.144676	0.266162	0.300066	303.312	265.531	291.669	306.973	293.657	348.248
ARX1	-0.726814	1.17942e-12	3.13198e-12	3894.14	3485.33	3637.38	2296.69	1983.64	2373.31
ASA1	0.65997	4.16452e-10	9.74681e-10	388.109	350.947	372.464	615.066	564.1	576.056
ASC1	-2.18683	1.39654e-90	3.22969e-89	66619.9	62791.6	60441.8	14463.6	15136.7	12100.9
ASE1	0.0640817	0.58508	0.617618	1082.79	1135.47	1060.84	1119.22	1301.14	1010.2
ASF1	-0.997209	3.63804e-13	9.93179e-13	427.246	367.658	357.921	194.939	204.283	178.325
ASF2	0.135633	0.20661	0.237407	774.044	904.291	828.954	933.242	974.988	849.612
ASG1	-0.00886884	0.945503	0.952287	1691.59	1567.19	1633.67	1587.52	1378.91	1892.49
ASG7	-1.18575	7.83819e-18	2.60525e-17	318.532	333.307	354.689	143.403	162.498	138.179
ASH1	-0.404962	5.8598e-05	9.7923e-05	2410.19	2365.64	2438.39	1718.6	1692.3	2034.4
ASI1	-0.123649	0.165927	0.193011	1502.43	1408.43	1527.02	1269.34	1390.52	1412.6
ASI2	0.543862	3.94767e-10	9.25723e-10	724.035	786.381	759.471	1121.46	1118.91	1071.82
ASI3	-0.245998	0.0075217	0.0103419	1127.36	1240.38	1249.09	973.574	1014.45	1062.48
ASK1	1.16045	4.67608e-31	2.47152e-30	1155.63	1243.17	1102.04	2559.97	2429.35	2831.73
ASK10	0.845709	1.97252e-27	9.23672e-27	3307.08	3510.4	3627.68	6418.42	6371.08	5989.3
ASM4	-0.125434	0.115359	0.137068	1351.32	1408.43	1329.88	1268.22	1211.77	1267.88
ASN1	-0.0961002	0.585919	0.618288	14048	14495.6	13745.6	12296.8	17142.4	10127.2
ASN2	-1.3399	1.92161e-25	8.35049e-25	15252.6	15723.9	14408.9	6285.1	6725.1	4922.15
ASP1	-1.39324	1.69336e-79	2.9974e-78	3786.51	3671.01	3573.55	1416.11	1362.66	1419.13
ASR1	0.429614	0.0125064	0.0167827	218.515	246.963	202.795	365.23	279.729	255.817
AST1	-0.243162	0.236162	0.268602	1386.1	1442.78	1418.76	1103.53	855.436	1627.33
AST2	0.960698	4.02135e-15	1.19866e-14	239.171	235.821	240.768	485.107	490.976	419.204
ATC1	-0.328036	0.00773486	0.0106181	729.471	604.408	732.001	557.929	503.744	582.591
ATE1	-0.26123	0.0453451	0.0569977	620.757	596.052	633.431	528.8	432.941	579.79
ATF1	1.55154	9.62073e-35	5.71562e-34	1091.49	1122.47	1092.35	2993.54	2886.66	3808.32
ATF2	1.55891	2.5352e-66	3.33386e-65	1015.39	1078.84	997.007	3103.34	2815.86	3185.58
ATG1	3.06144	2.89242e-48	2.55243e-47	891.455	962.782	1056.8	7583.57	10987.2	5739.08
ATG10	0.473386	0.0415443	0.0524605	69.577	51.9921	64.6358	100.83	88.2132	70.023
ATG11	0.901445	1.91359e-21	7.39938e-21	725.122	772.454	793.405	1394.82	1359.18	1526.5
ATG12	0.243477	0.0890192	0.107572	217.428	190.328	194.715	233.03	215.89	261.419
ATG13	0.643366	0.00195763	0.00286802	255.478	358.374	316.715	534.401	573.386	349.181
ATG14	0.232189	0.0588557	0.0729772	231.561	231.179	240.768	282.325	283.211	262.353
ATG15	1.55257	1.14988e-76	1.90156e-75	1119.75	1217.17	1114.16	3400.23	3494.87	3230.39
ATG16	-0.0617221	0.762335	0.782826	113.063	128.123	157.55	123.237	153.212	108.302
ATG17	0.0987255	0.550614	0.585021	165.245	207.04	170.477	211.744	203.123	168.055
ATG18	-0.0668712	0.423593	0.460852	1144.76	1179.11	1164.25	1166.27	1065.52	1098.89
ATG19	0.717282	1.38118e-08	2.95526e-08	654.458	834.659	745.736	1277.19	1299.98	1101.69
ATG2	0.669278	2.38613e-05	4.13039e-05	907.762	1154.97	1085.88	1896.73	1781.67	1333.24
ATG20	1.07173	4.40671e-38	2.90064e-37	981.687	1093.69	1062.45	2186.9	2247.12	2166.98
ATG21	0.256675	0.00709058	0.0097848	738.168	784.524	803.908	973.574	939.006	871.086
ATG22	2.1423	3.17746e-107	9.78528e-106	850.144	896.864	803.1	3643.34	3542.46	4065.07
ATG23	0.79393	1.10449e-12	2.94206e-12	275.046	268.316	290.053	458.218	502.583	485.493
ATG26	1.20478	4.00114e-32	2.17184e-31	1608.97	1717.6	1580.35	3980.56	3974.24	3358.3
ATG27	-1.18216	4.62728e-30	2.37502e-29	2188.41	1958.99	1981.9	852.577	855.436	989.658
ATG29	0.655661	8.86961e-05	0.000146196	158.722	200.541	197.947	301.371	333.121	247.415
ATG3	1.21613	2.82631e-27	1.31633e-26	277.221	284.1	272.278	636.352	697.581	604.065
ATG31	0.996034	4.58755e-11	1.12884e-10	193.511	213.539	227.841	352.907	459.637	455.616
ATG32	1.31026	4.29955e-36	2.6563e-35	340.275	341.662	371.656	883.947	913.471	820.669
ATG33	1.33051	3.6073e-18	1.21845e-17	227.212	279.458	260.967	692.369	709.188	534.042
ATG34	1.99635	8.00031e-59	8.89316e-58	147.851	142.05	152.702	621.788	593.118	553.648
ATG36	2.10995	1.35923e-43	1.03984e-42	140.241	175.473	182.596	741.664	795.08	624.605
ATG38	1.23004	1.53474e-19	5.45887e-19	155.461	174.545	187.444	379.795	396.959	439.744
ATG39	3.77776	1.35186e-83	2.67534e-82	75.0127	69.6323	108.265	1248.06	1294.18	950.445
ATG4	0.922371	3.41193e-14	9.77427e-14	313.096	371.372	345.802	700.211	662.76	593.795
ATG40	0.692272	6.44673e-10	1.48919e-09	263.088	270.173	279.55	459.339	421.334	434.142
ATG41	3.07843	4.18519e-46	3.45579e-45	896.891	1466.92	1112.54	9152.04	12600.6	7621.3
ATG5	0.42044	2.84327e-05	4.88945e-05	1020.82	1099.26	1174.76	1367.93	1484.54	1559.18
ATG7	0.499126	0.00136745	0.00203349	367.453	471.643	469.418	650.917	685.974	517.236
ATG8	1.35061	1.32426e-21	5.15027e-21	256.565	369.515	310.252	780.876	795.08	816.001
ATG9	0.531719	8.07291e-07	1.55681e-06	710.99	797.522	751.391	1122.58	1165.34	983.123
ATH1	1.76292	5.02691e-54	4.99053e-53	866.451	921.931	878.239	3375.58	3028.27	2649.67
ATM1	-0.334012	6.0983e-05	0.000101711	1460.03	1457.64	1401.79	1106.89	1114.27	1202.53
ATO2	4.80445	3.04752e-140	1.71593e-138	107.627	133.694	168.053	4603.47	3767.63	3127.69
ATO3	-0.187588	0.135367	0.159398	3464.72	3114.88	2939.31	2900.56	3081.66	2377.05
ATP1	-0.446191	0.000261616	0.000414248	8225.3	8523.92	8130.38	6106.96	5156.99	6993.9
ATP10	0.752235	6.04739e-08	1.25136e-07	273.959	297.098	285.206	543.364	490.976	410.801
ATP11	-0.660963	8.80238e-12	2.24941e-11	982.775	1002.7	1062.45	639.713	603.564	683.424
ATP12	-0.965298	1.64814e-19	5.85532e-19	613.147	611.836	588.186	287.927	321.514	318.371
ATP14	-0.112236	0.445617	0.48186	1109.97	1135.47	1144.86	861.54	1002.84	1269.75
ATP15	-0.0331975	0.83955	0.855134	1451.33	1423.28	1440.57	1116.98	1324.36	1772.98
ATP16	-0.502135	0.000263429	0.000416792	1391.54	1384.29	1432.49	922.038	853.115	1193.19
ATP17	0.238156	0.0584386	0.0725047	670.765	720.462	761.087	765.191	799.722	972.853
ATP18	-0.080918	0.47277	0.508308	949.073	901.506	971.961	808.884	855.436	1001.8
ATP19	-0.203768	0.216483	0.247997	583.794	525.492	521.934	433.571	391.156	588.193
ATP2	-0.539601	2.46082e-07	4.91676e-07	11044.3	10871	9918.37	7936.48	6484.83	7476.59
ATP20	-0.00333132	0.977846	0.981423	359.843	394.583	384.583	348.425	372.585	414.536
ATP22	1.15361	6.03029e-28	2.87965e-27	760.998	814.234	734.424	1646.9	1600.61	1886.89
ATP23	-0.132753	0.537823	0.572741	97.8426	129.98	91.2981	95.2288	112.588	84.0276
ATP25	-0.166301	0.0646538	0.0797405	789.264	854.156	803.1	737.183	734.723	709.566
ATP3	-0.491105	0.000288863	0.000455598	2151.45	2083.4	2056.23	1399.3	1281.41	1791.65
ATP4	-0.397002	5.95294e-05	9.93693e-05	1919.89	1887.5	1864.74	1426.19	1299.98	1577.85
ATP5	-0.654972	2.43061e-07	4.85962e-07	1274.13	1234.81	1283.02	785.357	687.134	932.706
ATP7	0.0939844	0.439993	0.476291	1271.95	1208.82	1368.66	1248.06	1282.57	1575.98
ATR1	1.50981	0.000495501	0.000766098	757.737	724.176	765.934	1783.58	3377.64	1240.81
ATS1	0.231356	0.282759	0.317118	193.511	209.825	181.788	293.529	233.301	161.52
ATX1	-0.731446	0.000278709	0.000439814	708.815	532.919	622.12	281.205	356.335	482.692
ATX2	-0.739393	1.33613e-09	3.0399e-09	734.907	712.106	679.484	369.712	427.138	474.289
AUA1	0.157035	0.232149	0.264337	1004.52	924.717	897.63	922.038	997.041	1228.67
AUR1	-0.797981	7.77944e-22	3.05509e-21	4333.34	4064.67	4097.1	2301.17	2322.56	2559.11
AUS1	4.0032	2.31228e-84	4.6993e-83	1303.48	1209.74	1122.24	18120.4	13880.8	26282
AVL9	0.338936	0.000684801	0.00104777	938.202	1026.84	979.233	1320.88	1273.29	1133.44
AVO1	0.219064	0.0140707	0.0187899	1108.88	1167.97	1268.48	1366.81	1373.11	1390.19
AVO2	0.193995	0.116511	0.138328	307.661	329.593	294.901	336.102	389.995	340.779
AVT1	-0.517674	0.00010204	0.000167414	853.405	925.645	820.067	672.203	639.546	506.033
AVT2	0.497595	0.00411232	0.00581457	370.715	337.02	331.259	469.422	609.368	389.328
AVT3	0.103075	0.317701	0.353092	2059.04	2111.25	2077.23	2385.2	2363.19	1965.31
AVT4	0.695326	2.55968e-13	7.04203e-13	1566.57	1619.18	1670.84	2558.85	2870.41	2439.6
AVT5	-0.262885	0.00882821	0.0120287	753.388	774.311	709.378	578.095	632.582	651.681
AVT6	-0.163619	0.154935	0.180957	678.375	641.545	588.994	607.223	582.671	514.435
AVT7	-0.643016	4.75404e-10	1.10879e-09	2478.68	2458.48	2332.54	1568.47	1381.23	1702.03
AXL1	-0.167329	0.028396	0.0365299	2287.34	2192.95	2309.11	2032.29	1933.73	2078.28
AXL2	-2.98208	8.29979e-151	5.21849e-149	1255.65	1280.31	1208.69	166.93	163.659	144.714
AYR1	-0.353553	0.00746939	0.010277	1508.95	1595.97	1514.09	1255.9	988.917	1367.78
AYT1	1.02301	1.77127e-09	4.00427e-09	126.108	132.766	109.881	263.28	276.247	210.069
AZF1	0.501645	0.00215488	0.00314707	1367.62	1681.39	1579.54	2248.52	2601.13	1707.63
AZR1	0.64938	1.70014e-08	3.6236e-08	367.453	433.577	399.934	664.361	638.385	584.458
BAG7	4.25392	5.68751e-193	6.35738e-191	206.557	253.462	227.841	4435.42	3716.56	4985.64
BAP2	0.725832	5.50666e-18	1.84657e-17	14532.9	14689.6	13446.7	23679.5	24852.9	22035.8
BAP3	-0.768279	1.19019e-05	2.10428e-05	2868.96	2793.65	2557.15	1840.72	1156.06	1827.13
BAR1	-2.67686	7.01491e-192	7.56107e-190	8049.19	7346.67	7807.2	1277.19	1111.95	1238.01
BAS1	1.29528	3.25331e-49	2.92217e-48	1264.34	1105.76	1208.69	3008.11	2947.02	2826.13
BAT1	1.22464	4.33372e-60	4.94486e-59	9303.74	9054.98	8819.56	20224.3	20923.9	22359.7
BAT2	-0.406773	1.43463e-08	3.06528e-08	5365.04	5637.43	5431.83	4306.58	4090.31	4001.58
BBC1	-0.403845	0.000232037	0.000369643	4700.79	4820.41	4308.78	3944.71	3261.57	3247.2
BBP1	-1.75243	2.58028e-21	9.89492e-21	182.64	187.543	189.868	61.6186	58.035	47.6156
BCD1	0.408811	0.00271713	0.00393205	262.001	240.463	227.841	357.388	320.353	291.296
BCH1	-1.1434	1.09183e-47	9.50976e-47	2992.9	3095.39	2837.51	1360.09	1315.07	1364.05
BCH2	0.221487	0.00872189	0.0118972	890.368	903.363	868.544	994.86	1041.15	1066.22
BCK1	0.308467	0.000317367	0.000499251	1865.53	1812.3	1895.45	2205.95	2219.26	2474.15
BCK2	0.211858	0.00218772	0.00319194	2169.93	2230.09	2144.29	2491.63	2547.74	2539.5
BCP1	-0.719868	9.91613e-15	2.9013e-14	1652.45	1504.06	1564.99	926.52	914.632	1022.34
BCS1	0.256433	0.0316255	0.0404345	642.5	577.484	568.795	743.905	764.901	628.34
BCY1	-0.317362	7.86725e-05	0.000130136	2798.3	3017.4	2886.8	2387.44	2203.01	2392.92
BDF1	0.159253	0.0813126	0.0987531	4629.04	4764.71	4782.24	5816.8	5044.4	4971.63
BDF2	-0.829489	3.99791e-18	1.34662e-17	8083.97	7675.33	7708.63	4272.97	4874.94	4060.4
BDH1	0.917614	2.78054e-29	1.3905e-28	1941.63	2028.62	1810.61	3666.87	3526.21	3722.42
BDH2	2.49446	9.45538e-10	2.16868e-09	982.775	1361.08	1048.72	9704.37	5071.1	4343.29
BDP1	-0.159455	0.149889	0.175335	1303.48	1327.66	1333.92	1205.48	1312.75	1035.41
BDS1	1.77508	6.09508e-20	2.20695e-19	637.064	632.261	654.438	1920.26	2959.79	1706.69
BEM1	0.254386	0.00111974	0.00167794	1181.72	1261.74	1252.32	1473.24	1465.96	1471.42
BEM2	-0.500524	1.94317e-12	5.09513e-12	9511.39	9668.68	9874.74	6876.64	6528.94	7130.21
BEM3	-0.0839369	0.295216	0.33023	1648.1	1672.1	1708.81	1611.05	1637.75	1499.43
BEM4	0.533036	3.7703e-08	7.90466e-08	498.997	562.629	541.325	761.83	769.544	789.859
BER1	-0.0466618	0.6192	0.649547	680.55	726.033	698.875	647.556	709.188	682.491
BET1	-0.426834	0.00100106	0.00150645	470.732	530.134	472.649	349.546	330.8	413.602
BET2	0.301637	0.0127332	0.0170757	700.118	600.695	546.173	752.867	789.276	731.04
BET3	0.401409	0.0005444	0.000839121	917.546	826.303	849.153	1003.82	1156.06	1261.35
BET4	-0.653032	6.29774e-09	1.37979e-08	580.533	588.625	627.775	357.388	366.781	417.337
BET5	-0.618812	4.12102e-06	7.57907e-06	402.242	385.299	423.365	262.159	228.658	295.964
BFA1	-1.16086	4.93236e-28	2.36283e-27	720.774	676.826	737.656	302.491	320.353	331.442
BFR1	-1.49557	1.03581e-102	2.90798e-101	6368.47	6366.25	6255.13	2286.61	2153.1	2293.02
BFR2	-0.347505	0.00576607	0.0080323	1088.23	1014.77	1093.15	804.403	733.563	970.985
BGL2	-0.770551	4.28865e-11	1.05701e-10	21813.5	20118.2	20574.4	11475.6	10988.3	14172.7
BIG1	-0.106018	0.406583	0.443866	388.109	353.732	346.61	299.13	343.567	365.987
BIK1	-0.245063	0.00868382	0.0118534	954.509	1076.05	989.736	842.494	878.65	829.072
BIL1	0.672149	6.22248e-08	1.28626e-07	242.432	214.467	232.689	345.064	363.299	388.394
BIM1	-1.19323	4.62887e-31	2.44872e-30	782.741	741.816	742.504	328.259	349.371	314.637
BIO2	2.29313	2.4247e-109	7.78485e-108	683.811	657.329	660.093	2942.01	3562.19	3301.35
BIO3	2.76016	1.27725e-34	7.55831e-34	160.897	146.692	133.311	869.383	1370.79	744.111
BIO4	1.33246	1.37141e-07	2.78246e-07	56.5313	51.0637	45.2451	147.885	147.409	89.6294
BIO5	1.43931	5.27545e-11	1.29284e-10	300.051	332.378	265.815	733.822	1107.31	595.662
BIR1	0.369417	0.00028995	0.000457075	571.836	609.979	601.921	824.569	769.544	713.301
BIT2	0.887611	2.67035e-12	6.96853e-12	264.175	333.307	283.59	532.161	575.707	524.706
BIT61	-0.223816	0.128777	0.152143	273.959	237.678	246.424	238.632	185.712	223.14
BLI1	0.858496	1.53008e-11	3.86424e-11	228.299	257.175	250.464	410.044	490.976	436.01
BLM10	-0.505094	4.27499e-13	1.16233e-12	7892.64	7840.6	7675.5	5754.06	5418.15	5322.68
BLS1	0.118664	0.618349	0.64888	64.1413	60.348	71.9073	80.6644	80.0883	54.1511
BMH1	-1.19229	6.78814e-13	1.82916e-12	16269.1	16409.1	16062.8	6835.18	5499.4	8991.88
BMH2	0.0434488	0.587585	0.619505	5287.85	5468.46	5534.44	5700.28	5213.87	5873.53
BMS1	-0.464753	3.25311e-06	6.01956e-06	4726.89	4469.46	4240.11	3522.34	3275.5	2939.1
BMT2	-0.0501441	0.700679	0.725686	577.271	504.138	613.232	548.966	485.173	601.264
BMT5	-0.0833488	0.567766	0.600918	664.243	549.631	612.424	540.003	502.583	677.822
BMT6	-0.617759	5.80814e-08	1.20515e-07	503.346	456.788	481.537	295.769	307.586	334.243
BNA1	1.17165	1.73029e-18	5.9173e-18	688.16	627.619	778.862	1643.54	1723.64	1356.58
BNA2	3.16599	5.94233e-83	1.14961e-81	71.7512	74.2744	70.2914	659.879	726.598	556.449
BNA3	1.86451	1.47847e-45	1.19786e-44	842.534	963.711	746.544	3172.8	3385.76	2735.56
BNA4	0.74294	2.48943e-10	5.90126e-10	287.005	283.171	283.59	507.513	489.815	433.209
BNA5	0.515341	6.12777e-06	1.10939e-05	460.947	431.72	412.053	671.083	625.617	567.653
BNA6	0.4326	0.00714315	0.00985285	1481.77	1478.06	1424.41	1858.64	1582.03	2473.21
BNA7	-0.705612	8.93601e-08	1.8315e-07	549.006	519.921	479.921	309.213	279.729	357.584
BNI1	-0.0850189	0.299124	0.334292	7355.59	7714.33	7643.18	7659.75	7032.68	6724.07
BNI4	-0.289306	0.0136046	0.0181876	1250.21	1216.24	1245.05	926.52	1172.31	940.175
BNI5	-1.00019	3.14134e-26	1.40245e-25	894.716	923.788	914.597	453.737	479.369	435.076
BNR1	-0.433719	0.000242251	0.000385101	832.749	735.317	775.63	589.298	634.903	512.568
BNS1	1.00348	4.19417e-08	8.77505e-08	104.365	96.5568	134.927	250.956	226.337	199.799
BOI1	-0.34849	3.07071e-06	5.69601e-06	2801.56	2988.62	2953.86	2272.05	2364.35	2234.2
BOI2	0.131304	0.0655522	0.0807826	2638.49	2738.87	2705.82	3023.79	2844.88	2984.85
BOL1	0.0316514	0.803756	0.821448	452.25	398.297	471.841	404.442	456.155	490.161
BOL2	-0.599032	1.24798e-12	3.30677e-12	1064.31	1050.05	1054.37	695.73	718.473	678.756
BOL3	-0.167605	0.0916952	0.110562	518.566	554.273	513.855	466.061	477.048	469.621
BOP2	3.46987	3.76814e-37	2.41193e-36	126.108	174.545	150.278	1682.75	2339.97	980.322
BOP3	0.907672	3.69937e-19	1.29898e-18	655.545	673.112	716.65	1337.68	1335.97	1168.92
BOR1	0.0385187	0.726945	0.750315	825.139	796.593	818.451	805.523	940.167	762.784
BOS1	-0.321671	0.000695951	0.00106402	722.948	724.176	666.557	566.891	562.94	560.184
BPH1	0.262509	0.000445985	0.000692556	2338.44	2480.77	2338.2	2908.4	2762.47	2913.89
BPL1	-0.196367	0.0252427	0.0327174	1327.4	1300.73	1211.92	1091.21	1168.83	1090.49
BPT1	-0.476128	1.93344e-08	4.10921e-08	3971.32	4197.43	3883.8	2851.26	2731.13	3079.14
BRE1	-0.422668	1.6841e-07	3.39747e-07	2280.82	2112.18	2291.34	1670.42	1606.41	1708.56
BRE2	-0.502882	5.23499e-07	1.02492e-06	715.338	672.184	658.477	479.505	458.477	503.232
BRE4	0.192793	0.0403602	0.0510507	2242.77	2334.07	2449.7	2714.58	2868.09	2453.61
BRE5	-1.09897	5.42865e-35	3.24108e-34	3392.96	3446.33	3466.1	1661.46	1456.68	1690.82
BRF1	-0.712653	5.62362e-15	1.66393e-14	884.932	881.081	856.425	538.883	510.708	548.98
BRL1	0.083782	0.433186	0.469765	593.578	573.77	636.663	634.112	687.134	593.795
BRN1	-0.693489	6.69832e-07	1.29962e-06	362.018	432.649	366	233.03	265.8	220.339
BRO1	-0.201302	0.0562723	0.0699608	2076.44	2249.59	2212.16	1995.32	2024.26	1671.22
BRP1	1.5751	3.7257e-09	8.2617e-09	42.3985	34.3519	30.702	80.6644	104.463	131.643
BRR1	0.530075	3.95035e-07	7.79226e-07	602.276	590.482	559.908	795.44	922.757	812.267
BRR2	-0.249294	0.000435497	0.00067749	4418.14	4336.7	4413.01	3801.31	3754.87	3524.49
BRR6	0.760002	1.21076e-12	3.21238e-12	371.802	352.804	391.047	630.75	595.439	662.884
BRX1	-0.960801	9.30655e-28	4.42318e-27	3161.4	2905.06	2875.49	1572.96	1435.79	1582.52
BSC1	0.515873	0.000456902	0.000708416	806.658	875.51	792.597	1248.06	939.006	1349.11
BSC2	2.21181	3.21486e-54	3.20742e-53	387.022	427.078	453.259	2264.2	1974.35	1641.34
BSC4	1.40692	1.42622e-05	2.50908e-05	17.3942	14.8549	21.0066	39.2118	52.2315	50.4165
BSC5	1.95335	1.27666e-38	8.53369e-38	270.698	317.523	359.537	1285.03	1353.38	1042.88
BSC6	-0.111863	0.311967	0.347468	669.678	609.979	605.153	622.908	526.958	591.928
BSD2	0.575072	3.37249e-13	9.21935e-13	977.339	1042.63	1032.56	1528.14	1518.2	1504.09
BSP1	-0.0133839	0.87594	0.888601	916.459	946.999	973.577	902.993	945.971	962.583
BST1	-0.258283	0.00481852	0.00675757	1557.87	1453.92	1502.78	1225.65	1189.72	1355.64
BTN2	-2.80908	9.61669e-13	2.57298e-12	2047.08	4024.75	2856.9	338.342	345.889	589.127
BTS1	0.254392	0.0222651	0.029064	428.333	428.006	449.219	496.31	490.976	568.587
BTT1	-0.554724	0.00216488	0.00316091	131.544	127.195	154.318	104.191	89.3739	88.6958
BUB1	-0.425797	0.000214267	0.000342238	437.03	415.008	441.947	295.769	344.728	323.039
BUB2	-0.103541	0.412384	0.44963	269.611	246.034	246.424	230.79	232.14	244.614
BUB3	-1.52107	4.03256e-28	1.9364e-27	619.67	622.977	706.146	199.42	263.479	217.538
BUD13	-0.0751733	0.564263	0.59784	282.656	254.39	253.696	233.03	269.282	247.415
BUD14	-0.0501785	0.55874	0.592612	2389.53	2355.43	2221.86	2268.69	2362.02	2098.82
BUD16	0.0834271	0.518264	0.553867	425.072	367.658	406.398	379.795	416.691	471.488
BUD17	-0.0757115	0.515492	0.551198	882.758	839.301	733.616	748.386	732.402	844.944
BUD2	-0.784523	1.58653e-09	3.5947e-09	952.335	1148.47	1044.68	625.149	675.527	528.44
BUD20	0.0578216	0.755582	0.776288	266.349	261.817	273.894	354.027	266.961	215.671
BUD21	0.109001	0.320403	0.355637	1245.86	1023.13	1102.85	1190.92	1150.25	1291.22
BUD22	-0.303638	0.00876029	0.0119415	887.106	750.172	772.398	702.452	598.921	648.88
BUD23	1.3031	2.61904e-08	5.53907e-08	444.64	388.084	301.364	1165.15	1015.61	616.202
BUD27	-0.102113	0.455954	0.491805	882.758	768.74	700.491	818.967	639.546	730.106
BUD3	-1.24672	7.08306e-39	4.77158e-38	3277.73	3269	3260.88	1373.53	1512.39	1250.14
BUD31	-0.303854	0.0197886	0.025976	521.827	453.074	456.49	367.471	437.584	354.783
BUD32	-0.652433	7.02368e-11	1.71293e-10	685.985	721.39	758.663	442.534	474.726	462.152
BUD4	-2.03742	1.09855e-160	8.50112e-159	4867.13	4993.1	4724.88	1144.99	1222.22	1185.72
BUD5	0.478268	0.00053974	0.000832631	356.582	395.511	412.053	602.742	562.94	460.284
BUD6	-0.574219	1.01919e-09	2.332e-09	1087.14	1024.99	1158.6	725.979	717.313	753.447
BUD7	-0.446878	8.57695e-08	1.7591e-07	2078.61	2266.3	2210.54	1682.75	1582.03	1547.04
BUD8	-1.01394	8.29621e-26	3.65518e-25	1054.53	946.999	1013.97	481.745	502.583	507.9
BUD9	-0.953324	7.62355e-20	2.7423e-19	1304.57	1158.68	1334.73	689.008	661.599	612.468
BUG1	0.316915	0.00257033	0.00372945	712.077	699.108	629.391	833.532	796.24	907.498
BUL1	-0.00654544	0.93495	0.942602	1991.64	2114.96	1964.12	1995.32	2100.87	1948.51
BUL2	0.346956	4.31941e-05	7.31332e-05	1685.07	1804.87	1884.13	2247.4	2214.62	2375.18
BUL3	2.47165	3.92574e-74	6.1388e-73	98.9297	103.984	108.265	592.659	607.046	532.175
BUR2	0.281662	0.00813952	0.0111406	391.37	391.798	433.868	481.745	492.137	506.966
BUR6	1.12666	1.6633e-49	1.49623e-48	1105.62	1072.34	1066.49	2286.61	2375.95	2418.13
BXI1	0.696459	4.40077e-13	1.19599e-12	1111.06	1241.31	1054.37	1905.7	1803.73	1810.33
BYE1	0.474197	9.25299e-08	1.89518e-07	924.069	894.079	936.411	1353.37	1208.29	1265.08
BZZ1	-0.540094	0.00032902	0.000517044	1027.35	1043.56	970.345	768.552	781.151	544.312
CAB1	0.854526	5.06071e-21	1.91634e-20	908.849	910.79	828.954	1549.43	1681.85	1555.44
CAB2	0.503768	2.70039e-09	6.0436e-09	849.056	830.945	814.411	1133.78	1224.54	1177.32
CAB3	0.22703	0.098394	0.117909	547.919	555.201	512.239	692.369	680.17	520.037
CAB4	-0.0401215	0.677729	0.704092	759.911	702.822	691.603	665.481	702.224	724.504
CAB5	-0.186783	0.0923761	0.111316	626.193	537.561	613.232	520.957	493.298	545.246
CAC2	-0.519317	0.00238618	0.00347228	674.027	649.901	596.265	520.957	486.333	334.243
CAD1	0.370439	0.000739322	0.00112691	995.82	1185.61	1177.18	1515.82	1491.5	1339.77
CAF120	2.1039	1.49273e-32	8.22841e-32	1063.22	1082.55	1007.51	4056.75	5896.36	3602.92
CAF130	-0.117919	0.283168	0.317519	1092.58	1191.18	1130.32	1141.62	1080.61	927.104
CAF16	0.652463	7.978e-07	1.53998e-06	549.006	479.999	475.073	812.245	874.007	677.822
CAF20	-1.10405	6.07995e-35	3.62634e-34	3338.61	3115.81	3098.48	1383.62	1472.93	1584.39
CAF4	0.0977175	0.383064	0.419937	882.758	879.224	863.696	1052	923.917	835.608
CAF40	-0.293217	0.00347697	0.00496029	989.297	952.57	955.802	784.237	858.918	723.571
CAJ1	-0.864824	9.99588e-16	3.05804e-15	2323.22	2303.44	2319.62	1279.43	1419.54	1118.5
CAK1	0.343511	0.0263665	0.034108	412.026	434.505	358.729	514.235	593.118	422.939
CAM1	-0.2983	0.0044189	0.00622607	8974.34	9434.71	8926.21	7284.44	6626.44	8315
CAN1	0.692743	5.1403e-10	1.19426e-09	3570.17	3289.43	3340.86	5293.6	6255.01	4939.89
CAP1	-0.53131	5.42179e-06	9.85424e-06	1448.07	1428.85	1443.8	933.242	901.864	1151.18
CAP2	-0.724889	2.25332e-12	5.89811e-12	1685.07	1750.09	1684.57	1028.47	926.239	1139.97
CAR1	0.541237	6.85136e-06	1.23521e-05	1930.76	2100.11	1851.01	2736.99	3275.5	2548.84
CAR2	0.759582	8.4608e-12	2.16487e-11	3547.34	4004.32	3483.06	6636.88	5488.95	6554.15
CAT2	3.83796	4.4313e-83	8.65609e-82	194.598	212.611	190.676	3643.34	2851.84	2055.87
CAT5	-0.335198	0.0124026	0.0166546	519.653	604.408	576.875	503.032	384.192	461.218
CAT8	3.83534	4.71547e-110	1.55533e-108	453.337	632.261	606.769	9107.23	8669.27	6408.5
CAX4	1.0737	2.52372e-08	5.34497e-08	421.81	441.933	476.689	873.864	713.831	1232.4
CBC2	-0.741611	9.81151e-19	3.38606e-18	1413.28	1360.15	1346.85	801.042	856.597	806.665
CBF1	0.582344	0.000234207	0.000372902	852.318	950.713	845.113	1326.48	1593.64	1047.54
CBF2	-0.742522	6.21017e-06	1.12364e-05	989.297	909.862	1001.05	496.31	501.422	732.907
CBF5	-0.96582	4.81098e-26	2.1368e-25	8360.11	8022.57	8177.24	4390.61	3768.79	4412.38
CBK1	-0.00843919	0.912263	0.921423	1854.66	1946.92	2019.87	1924.74	1951.14	1914.9
CBP1	-0.0427314	0.689098	0.715041	760.998	781.738	855.617	821.208	706.866	801.063
CBP2	0.0198583	0.834748	0.850818	643.587	710.249	705.338	676.684	701.063	711.433
CBP3	0.249622	0.00668121	0.00924737	750.127	801.236	839.458	969.093	958.738	918.702
CBP4	0.696347	4.59647e-06	8.41502e-06	316.358	299.883	268.239	535.522	503.744	393.996
CBP6	0.285133	0.0197862	0.025976	293.528	261.817	292.477	368.591	335.442	329.575
CBR1	-0.316438	0.000913116	0.00137824	6912.04	6472.09	6321.38	5348.5	4786.73	5684.93
CBS1	-0.149948	0.361191	0.39791	180.465	168.974	183.404	133.32	163.659	182.06
CBS2	0.12225	0.320302	0.355591	441.379	390.869	412.053	413.405	436.423	501.365
CBT1	0.359578	0.00463998	0.00652234	308.748	301.74	340.146	442.534	414.37	365.987
CCA1	-0.0763238	0.37643	0.41334	1008.87	1025.92	977.617	948.927	912.31	993.393
CCC1	0.46571	0.000535731	0.000826815	629.454	601.623	550.212	926.52	839.186	694.628
CCC2	0.0417144	0.626201	0.656166	1947.07	1828.08	1779.91	1919.14	1992.92	1805.66
CCE1	-1.06957	3.90397e-15	1.16509e-14	321.793	339.806	351.457	172.532	142.766	167.122
CCH1	0.287908	0.000992203	0.00149387	2880.92	2725.87	2843.98	3233.3	3363.71	3716.82
CCL1	0.057395	0.584025	0.616721	594.666	665.685	608.385	602.742	680.17	661.951
CCM1	-0.232263	0.00648914	0.00899804	1327.4	1279.38	1347.66	1058.72	1144.45	1162.38
CCP1	0.254571	0.0514873	0.0643298	4198.53	4477.82	4249.8	5881.78	4228.43	5309.61
CCR4	-0.720079	9.16978e-19	3.16822e-18	3919.14	4166.8	3966.22	2593.58	2324.88	2398.52
CCS1	0.770584	8.86064e-27	4.04254e-26	4228.97	3970.9	3886.23	6865.43	6995.54	6753.02
CCT2	-1.46233	1.09602e-87	2.39696e-86	7131.64	7225.05	6637.29	2511.8	2541.93	2563.77
CCT3	-1.58309	1.17367e-86	2.48571e-85	5542.24	5480.53	5201.57	1882.17	1700.43	1830.87
CCT4	-1.22609	1.56047e-54	1.57772e-53	5990.14	5985.59	5633.01	2599.18	2367.83	2558.17
CCT5	-1.75696	1.45336e-81	2.71594e-80	6572.85	6678.2	6173.53	2043.5	1748.01	1954.11
CCT6	-0.674346	3.7957e-15	1.1342e-14	8543.83	8373.51	7561.58	5360.82	5046.72	4930.55
CCT7	-1.21021	2.61192e-46	2.17456e-45	3558.21	3470.47	3183.31	1523.66	1443.91	1445.27
CCT8	-1.51597	2.93477e-76	4.78764e-75	6907.69	6852.75	6442.57	2415.45	2201.85	2444.27
CCW12	-2.96177	7.35212e-205	9.86165e-203	146303	147906	147206	21068	18412.2	17180.8
CCW14	0.265578	0.000121314	0.00019796	4072.43	4232.71	4249	4972.06	4914.4	5205.04
CCZ1	0.668303	1.33889e-09	3.04503e-09	480.516	513.422	529.206	739.423	882.132	801.997
CDA1	1.78229	0.000238658	0.000379789	8.69712	5.57058	10.5033	29.1288	39.4638	17.7392
CDC1	-0.993968	1.01342e-29	5.149e-29	2267.77	2166.03	2163.68	1037.43	1091.06	1181.05
CDC10	-0.856202	2.00882e-21	7.75766e-21	1517.65	1503.13	1535.1	775.274	851.954	887.891
CDC11	-0.936145	1.50626e-33	8.61781e-33	2078.61	2031.41	1975.43	1030.71	1067.84	1080.22
CDC12	-1.27343	2.52139e-51	2.37428e-50	2028.6	1962.7	1870.4	783.117	833.383	807.598
CDC123	0.0793907	0.519225	0.554796	515.304	561.7	588.994	598.261	516.512	645.145
CDC13	0.27924	0.0407585	0.0515222	726.21	788.237	847.537	1006.06	1066.68	798.262
CDC14	-0.585881	1.26955e-14	3.69658e-14	1855.75	1763.09	1804.15	1201	1187.4	1223.07
CDC15	0.589271	4.14978e-06	7.62731e-06	756.649	885.723	765.934	1292.87	1294.18	1039.14
CDC16	0.293025	0.00106404	0.00159805	1514.39	1612.68	1610.24	1960.59	2050.96	1797.26
CDC19	-1.71567	8.07443e-28	3.84363e-27	234915	245871	231814	75441.3	55168.1	86346.7
CDC20	-0.547917	0.000277924	0.00043869	863.189	892.222	851.577	647.556	674.367	464.019
CDC21	-2.70479	3.17375e-89	7.14805e-88	746.865	672.184	682.716	99.7101	118.391	104.568
CDC23	0.286125	0.0399863	0.050599	367.453	437.291	386.199	469.422	555.975	429.474
CDC24	-0.321372	1.96706e-05	3.42266e-05	1973.16	1910.71	1996.44	1618.89	1555.34	1533.04
CDC25	0.154446	0.0544677	0.067871	3383.18	3675.66	3563.86	4147.49	3908.08	3770.97
CDC26	1.17753	2.70868e-17	8.76655e-17	233.735	244.177	210.066	531.04	573.386	451.882
CDC27	0.517728	2.13971e-06	4.01221e-06	793.612	759.456	744.928	1167.39	1154.9	969.118
CDC28	-0.690572	1.20986e-10	2.91641e-10	794.699	915.432	824.107	489.588	535.083	545.246
CDC3	-1.26812	1.76216e-21	6.82697e-21	2670.02	2623.74	2441.62	1159.55	1182.75	872.02
CDC31	0.141612	0.292541	0.32742	192.424	182.901	188.252	208.383	215.89	197.932
CDC33	-1.26978	3.37763e-82	6.47219e-81	7356.68	7099.71	7332.13	2947.61	3075.86	3012.86
CDC34	0.794908	6.66718e-17	2.13378e-16	1680.72	1768.66	1711.23	3115.66	3150.14	2691.68
CDC36	-0.596797	2.89839e-06	5.38463e-06	696.857	683.325	685.948	449.256	391.156	522.838
CDC37	-1.09771	8.84468e-29	4.34743e-28	2002.51	2011.91	2021.49	955.649	841.508	1020.47
CDC39	-0.660505	2.86401e-15	8.60485e-15	9384.19	9582.33	9566.1	6468.83	6008.94	5576.63
CDC4	0.910344	1.0832e-31	5.8377e-31	1090.4	1153.11	1174.76	2151.05	2105.51	2171.65
CDC40	0.320998	0.00245962	0.00357311	569.661	510.637	537.285	677.805	624.457	715.168
CDC42	-0.693353	1.93052e-17	6.29532e-17	2461.29	2430.63	2409.3	1437.39	1606.41	1472.35
CDC43	-0.294677	0.00259553	0.00376239	814.268	775.239	810.372	630.75	704.545	622.738
CDC45	-1.74204	8.75962e-27	3.99947e-26	395.719	354.66	349.841	87.3864	114.909	125.108
CDC48	-1.12645	1.09487e-18	3.7656e-18	21453.6	22580.4	20615.6	10276.9	8169.01	11163.5
CDC5	-1.81891	1.11074e-77	1.88857e-76	1413.28	1530.98	1474.5	423.488	388.835	438.811
CDC50	-1.00481	3.46716e-17	1.11853e-16	1288.26	1037.06	1224.04	575.854	561.779	629.273
CDC53	-0.929176	1.45956e-37	9.46281e-37	2528.69	2579.18	2610.48	1384.74	1333.64	1336.04
CDC55	0.153156	0.0472137	0.0591986	1491.56	1541.19	1577.11	1739.89	1651.68	1735.64
CDC6	-1.76471	9.21813e-52	8.7623e-51	595.753	567.271	607.577	174.773	170.623	175.524
CDC60	-0.682189	5.69337e-21	2.14783e-20	22790.8	22281.4	21374.3	14324.6	13918	13169
CDC65	1.04926	0.0308265	0.0394883	7.60998	9.2843	9.69537	15.6847	13.9284	25.2083
CDC7	-0.564502	4.1517e-06	7.62852e-06	382.673	349.09	389.431	252.076	269.282	238.078
CDC73	-0.325357	0.00117446	0.00175732	1016.48	1027.77	974.385	733.822	804.365	868.285
CDC8	-0.823901	3.17598e-12	8.26659e-12	464.209	430.792	458.914	249.835	276.247	239.945
CDC9	-1.63651	1.27967e-55	1.33634e-54	1296.96	1161.47	1159.4	374.193	378.388	408.934
CDD1	0.351896	0.000591045	0.000908929	481.603	483.712	438.716	585.937	622.135	582.591
CDH1	0.65467	4.73008e-15	1.40783e-14	1099.1	1157.75	1077.8	1814.95	1760.78	1674.95
CDS1	-0.407965	0.00125911	0.00187886	1993.81	1774.23	1950.39	1483.33	1614.53	1214.67
CEF1	0.647265	2.93364e-15	8.8053e-15	936.028	972.067	917.829	1440.76	1455.52	1527.43
CEG1	-0.344038	0.000562248	0.000865747	1163.24	1064.91	1048.72	798.801	863.561	915.901
CEM1	0.548055	8.89587e-10	2.04398e-09	925.156	957.212	957.418	1402.66	1460.16	1293.09
CEP3	-0.246194	0.00435651	0.00614533	996.907	1035.2	1030.94	823.449	898.382	861.749
CET1	-0.123495	0.261885	0.295465	921.895	946.999	981.656	917.557	935.524	767.452
CEX1	-0.699717	9.74304e-15	2.85204e-14	978.426	1029.63	1008.32	626.269	643.028	590.06
CFD1	0.287231	0.00874296	0.0119227	569.661	509.708	477.497	639.713	648.831	608.733
CFT1	-0.160701	0.0803489	0.09774	2473.24	2532.76	2502.21	2237.32	2431.67	2051.21
CFT2	-0.530312	5.88086e-05	9.82476e-05	1471.99	1456.71	1470.46	1047.52	833.383	1162.38
CGI121	0.0528951	0.696326	0.72155	469.645	394.583	400.742	382.035	448.03	478.957
CGR1	-0.510683	0.000475859	0.000736909	363.105	287.813	327.219	229.669	205.444	249.282
CHA1	-1.90094	7.39287e-54	7.29139e-53	7361.03	6750.62	6247.05	2096.15	1645.87	1709.49
CHA4	1.00287	1.02967e-22	4.15168e-22	643.587	631.333	653.63	1320.88	1163.02	1378.99
CHC1	-0.866612	5.82603e-18	1.95149e-17	14756.8	15826	15609.5	9150.92	7483.03	8698.72
CHD1	-0.478877	8.08961e-07	1.55903e-06	3570.17	3925.4	3746.45	2929.68	2678.9	2461.07
CHK1	0.3053	0.00242015	0.00351915	527.263	571.913	584.146	731.581	662.76	688.092
CHL1	-0.613885	1.29191e-06	2.46537e-06	488.126	526.42	593.034	342.824	381.87	328.641
CHL4	0.984719	2.95218e-24	1.2435e-23	444.64	452.146	464.57	914.196	936.685	846.811
CHM7	0.000527549	0.996444	0.997105	314.183	369.515	359.537	348.425	345.889	351.049
CHO1	0.629369	5.26492e-07	1.03045e-06	2603.7	2416.7	2544.23	4080.27	4371.2	3252.8
CHO2	-0.766304	1.24387e-27	5.88862e-27	7781.75	7714.33	7413.73	4443.26	4356.11	4666.33
CHS1	-0.396012	0.00109083	0.00163624	7839.37	8004	7593.9	5465.01	6987.41	5360.96
CHS2	-2.98235	2.91174e-76	4.76294e-75	1617.66	1596.9	1495.51	248.715	196.158	153.117
CHS3	-0.974739	1.8098e-34	1.06368e-33	4645.35	4322.77	4272.43	2220.51	2343.45	2173.51
CHS5	-0.393558	5.49497e-05	9.20812e-05	4474.67	4660.72	4163.35	3632.14	3414.78	3078.21
CHS6	-0.179199	0.0810909	0.0985037	634.89	689.824	717.458	607.223	568.743	628.34
CHS7	-0.933165	4.40072e-20	1.60694e-19	1305.66	1239.45	1326.65	727.1	690.617	612.468
CHZ1	-1.08822	1.01728e-28	4.99212e-28	1076.27	1104.83	1073.76	507.513	551.333	474.289
CIA1	-0.973576	1.72569e-14	4.99582e-14	730.558	760.385	656.053	317.056	379.549	394.93
CIA2	0.807429	8.67813e-07	1.66979e-06	684.898	555.201	605.153	1038.55	1312.75	878.555
CIC1	-0.857523	4.76222e-17	1.52735e-16	2509.12	2251.44	2423.84	1281.67	1224.54	1455.54
CIK1	-0.506442	7.0585e-05	0.000117176	662.068	691.681	709.378	541.123	502.583	411.735
CIN1	0.655936	7.54227e-13	2.02875e-12	694.683	672.184	646.358	1029.59	1114.27	1027
CIN10	-0.282501	0.00361859	0.00515138	624.018	678.683	643.934	538.883	514.19	547.113
CIN2	-0.516589	0.01027	0.013899	371.802	341.662	333.682	263.28	300.621	169.922
CIN4	-0.783521	1.17382e-08	2.525e-08	412.026	425.221	376.504	261.039	201.962	240.879
CIN5	3.16327	2.33986e-13	6.45198e-13	159.81	156.905	169.669	1585.28	2049.8	723.571
CIN8	-1.21536	3.34034e-46	2.77335e-45	1607.88	1597.83	1640.94	657.639	708.027	720.77
CIP1	-1.83947	1.60683e-20	5.94292e-20	2854.83	3126.03	2845.59	787.598	583.832	1092.36
CIR1	-0.474738	2.11545e-07	4.23932e-07	992.559	1066.77	1093.15	741.664	788.115	741.31
CIR2	0.410022	0.00323879	0.00463913	976.252	966.496	833.802	1306.31	1364.98	1018.6
CIS1	2.25628	6.51825e-46	5.36755e-45	148.938	130.909	118.768	604.983	734.723	559.25
CIS3	-1.85741	1.57437e-105	4.68122e-104	12342.3	12425.2	12275.1	3506.66	3608.62	3110.89
CIT1	0.431432	0.000155367	0.000251419	3232.07	3883.62	3476.6	5289.12	4365.39	4631.79
CIT2	2.79527	1.75645e-80	3.22247e-79	3601.7	3836.27	3663.23	25885.4	30715.6	20463.5
CIT3	1.55787	2.65895e-17	8.61946e-17	161.984	146.692	144.623	469.422	525.797	339.845
CKA1	-0.817058	2.89203e-15	8.68473e-15	812.094	753.886	784.517	461.579	464.28	409.868
CKA2	-0.100425	0.241497	0.274154	2016.64	1894	1841.31	1764.53	1712.03	1884.08
CKB1	-0.782372	1.01563e-19	3.63817e-19	2140.58	2135.39	1921.3	1190.92	1195.52	1214.67
CKB2	-0.746286	1.96934e-16	6.20403e-16	1121.93	1043.56	1110.93	666.601	665.081	622.738
CKI1	1.57199	7.50824e-27	3.43592e-26	350.059	389.941	338.53	1176.36	1158.38	873.887
CKS1	-0.293427	0.00274754	0.00397059	920.808	857.87	841.074	730.461	742.848	664.751
CLA4	-0.201015	0.192825	0.222712	1152.37	1151.25	1152.13	962.371	1236.15	810.399
CLB1	-3.4028	2.47662e-68	3.3821e-67	642.5	605.337	630.199	66.1	75.4455	38.2792
CLB2	-2.80884	1.08506e-84	2.2277e-83	1285	1110.4	1209.5	182.615	194.998	139.112
CLB3	-0.0401426	0.644424	0.672857	1077.36	1029.63	1017.21	1017.27	1056.24	965.383
CLB4	-0.502272	5.49058e-05	9.20332e-05	397.893	395.511	394.278	255.437	268.122	312.769
CLB5	0.654027	4.79831e-10	1.11868e-09	335.926	317.523	338.53	506.393	539.726	515.369
CLB6	-3.7364	8.04841e-24	3.34805e-23	101.104	103.984	108.265	7.84237	12.7677	3.73456
CLC1	-0.909177	7.34256e-33	4.11893e-32	2902.66	2825.21	2836.7	1541.59	1446.23	1570.38
CLD1	1.86923	1.34452e-24	5.71514e-24	234.822	207.968	263.391	841.374	1063.2	679.69
CLF1	0.393112	6.96192e-06	1.25439e-05	843.621	875.51	799.868	1073.28	1131.68	1101.69
CLG1	1.07368	1.17478e-48	1.04741e-47	1695.94	1703.67	1733.86	3755.37	3543.62	3508.62
CLN1	-2.45957	1.38979e-66	1.83561e-65	832.749	885.723	938.835	135.561	192.676	155.918
CLN2	-2.83864	4.15232e-148	2.53166e-146	1549.17	1480.85	1493.9	221.827	224.015	188.595
CLN3	0.436477	0.000264438	0.000418278	1271.95	1308.16	1502.78	2040.14	1640.07	1847.67
CLP1	-0.772909	7.57081e-13	2.03552e-12	601.188	635.046	567.987	336.102	364.46	354.783
CLU1	-1.73452	3.507e-69	4.844e-68	16340.8	16796.2	16661.5	5015.75	4447.8	5498.2
CMC1	0.0906177	0.508437	0.544039	419.636	338.877	356.305	402.201	352.853	428.541
CMC2	-0.43943	0.000438111	0.000681204	389.196	420.579	437.1	278.964	302.943	337.044
CMC4	1.6237	1.9182e-30	9.98985e-30	534.873	538.49	502.543	1684.99	1852.48	1320.17
CMD1	-0.719031	1.33923e-12	3.54077e-12	2997.25	2776.01	2857.71	1670.42	1621.5	1947.57
CMG1	0.361405	0.012229	0.0164324	164.158	199.613	193.907	257.678	234.461	226.874
CMK1	1.24782	3.10514e-30	1.60467e-29	1231.73	1376.86	1436.53	3253.46	2888.98	3467.54
CMK2	-0.0347363	0.780197	0.799401	5165	6768.26	5343.77	5698.04	5863.86	5305.87
CMP2	0.554358	1.24021e-08	2.66497e-08	1597.01	1893.07	1793.64	2673.13	2456.04	2632.86
CMR1	-0.662192	3.53702e-08	7.43106e-08	578.359	561.7	563.14	321.537	406.245	349.181
CMR2	-0.22058	0.00675235	0.00934155	1525.26	1447.42	1470.46	1270.46	1218.74	1321.1
CMR3	0.822492	7.45966e-18	2.48354e-17	539.221	586.768	541.325	941.084	978.47	1027.94
CMS1	-0.602321	2.11686e-09	4.76235e-09	836.011	755.742	790.173	505.273	555.975	507.9
CNA1	-0.683375	1.90574e-11	4.77504e-11	1162.15	1085.34	1026.09	686.767	631.421	717.035
CNB1	0.224241	0.0727798	0.0891254	518.566	477.213	424.173	602.742	510.708	542.445
CNE1	-0.649357	2.6056e-10	6.16762e-10	1407.85	1305.37	1281.4	798.801	812.49	931.772
CNL1	0.49328	0.00324038	0.00464031	270.698	352.804	293.285	401.081	373.745	514.435
CNM67	-0.0118407	0.930814	0.938902	370.715	402.01	447.603	387.637	458.477	367.854
CNN1	0.244098	0.100425	0.120176	309.835	285.957	284.398	359.629	395.799	288.495
CNS1	-0.713347	1.34622e-07	2.73227e-07	1048	955.355	868.544	604.983	494.458	648.88
COA1	-0.482554	2.64802e-06	4.93621e-06	695.77	744.601	803.908	529.92	551.333	527.506
COA2	0.721889	2.40805e-08	5.10537e-08	301.138	263.674	298.941	506.393	497.94	422.005
COA3	0.226975	0.0134411	0.0179811	1033.87	1041.7	1029.33	1292.87	1221.06	1122.23
COA4	0.33276	0.0149909	0.019935	333.752	397.368	346.61	473.903	492.137	393.996
COA6	1.11859	4.91162e-25	2.11158e-24	351.146	324.022	367.616	748.386	717.313	798.262
COF1	-1.20572	5.011e-24	2.09899e-23	7201.22	7043.07	7357.17	2902.8	2803.09	3656.13
COG1	0.399085	0.000110986	0.000181647	603.363	687.039	660.901	836.893	919.275	820.669
COG2	0.168413	0.122766	0.145383	371.802	408.509	382.967	413.405	439.905	453.749
COG3	-0.242507	0.0241399	0.0313621	1036.04	1057.48	1000.24	815.606	819.454	976.587
COG4	0.0519228	0.556494	0.590645	1588.31	1608.97	1669.22	1580.8	1807.21	1659.08
COG5	-0.0017557	0.990806	0.993109	500.084	454.003	503.351	438.052	424.816	590.06
COG6	0.317801	0.000878407	0.00132851	1131.71	1133.61	1244.24	1382.5	1566.95	1428.47
COG7	-0.0260167	0.810539	0.82782	731.645	803.092	740.08	720.378	691.777	819.736
COG8	-0.29745	0.00168581	0.00248582	908.849	867.154	858.04	664.361	740.527	736.642
COM2	-0.391074	0.0613741	0.0758972	2888.53	2823.36	2883.57	1952.75	1570.43	3028.73
COP1	-1.28858	1.34061e-70	1.89064e-69	14729.7	14667.3	14410.6	6182.03	5630.56	6118.14
COQ1	-0.270544	0.00152472	0.0022579	1519.82	1577.4	1521.37	1361.21	1219.9	1248.28
COQ10	-0.908214	1.38138e-10	3.32193e-10	354.408	351.875	329.643	178.134	161.337	210.069
COQ11	1.23752	1.45409e-26	6.57443e-26	334.839	342.591	366	739.423	832.222	889.759
COQ2	1.37605	1.59441e-47	1.37681e-46	1169.76	1119.69	1020.44	2730.26	3043.36	2811.19
COQ3	-0.585604	7.93532e-07	1.53223e-06	420.723	473.5	445.179	298.01	276.247	317.438
COQ4	0.190676	0.143969	0.16877	908.849	1024.06	990.544	1122.58	943.649	1268.82
COQ5	-1.13262	3.2809e-08	6.89778e-08	2427.58	2503.98	2382.64	1056.48	776.508	1500.36
COQ6	0.138439	0.197775	0.227993	1223.03	1307.23	1323.42	1440.76	1254.72	1545.17
COQ8	-0.743944	4.3581e-09	9.61458e-09	1024.09	893.15	937.219	594.9	484.012	622.738
COQ9	0.322259	0.00196539	0.00287799	514.217	518.064	482.345	658.759	582.671	649.813
COR1	0.505301	1.56028e-11	3.93888e-11	1801.39	1855	1947.15	2685.45	2671.93	2601.12
COS1	1.66457	1.75996e-25	7.67567e-25	417.462	446.575	458.914	1224.53	1225.7	1743.11
COS10	2.34817	4.24886e-51	3.98851e-50	602.276	661.043	643.934	2807.57	2864.61	4038.93
COS111	2.90694	7.36586e-91	1.71662e-89	522.914	767.812	719.881	5149.08	4820.39	5131.28
COS12	-0.331104	0.401595	0.438659	64.1413	35.2804	87.2583	68.3406	27.8568	52.2838
COS2	0.982233	5.67278e-06	1.02949e-05	94.5812	92.843	88.8742	144.524	163.659	235.277
COS3	0.591563	0.00646689	0.00896924	201.121	171.76	218.146	246.474	243.747	398.664
COS4	2.6894	9.93382e-25	4.23749e-24	14.1328	18.5686	22.6225	114.275	123.034	125.108
COS5	0.501051	2.54773e-05	4.40255e-05	338.101	379.728	361.153	507.513	555.975	466.82
COS6	0.377463	0.0304403	0.0390102	3001.59	2797.36	2957.9	3257.94	3146.66	4967.9
COS7	1.42663	1.02172e-33	5.87904e-33	395.719	379.728	458.914	1018.39	1134	1169.85
COS8	0.445002	0.0433379	0.0546112	1075.18	635.975	1068.91	989.259	1296.5	1497.56
COS9	0.0439737	0.727236	0.750487	722.948	645.259	675.444	624.028	675.527	803.864
COT1	0.80002	1.67066e-14	4.83923e-14	2144.93	1924.64	1798.49	3138.07	3493.71	3578.64
COX10	0.909623	2.6697e-22	1.06576e-21	608.798	595.124	656.053	1132.66	1223.38	1141.84
COX11	0.0294301	0.759754	0.780441	651.197	636.903	643.126	691.249	614.01	664.751
COX12	0.716199	2.16343e-09	4.8653e-09	410.939	426.15	450.835	690.128	790.437	639.543
COX13	0.857937	5.8361e-23	2.36898e-22	936.028	934.001	923.484	1689.47	1787.48	1588.12
COX14	0.168306	0.0752175	0.0919054	705.554	719.534	730.385	852.577	817.133	755.315
COX15	1.01014	1.19995e-29	6.08645e-29	2031.86	2340.57	2061.07	4326.75	4198.25	4432.92
COX16	0.529634	6.83848e-05	0.000113617	217.428	269.245	245.616	348.425	333.121	376.257
COX17	-0.375455	0.00378009	0.00536736	861.015	857.87	849.961	685.647	547.85	744.111
COX18	-0.0204166	0.852988	0.867504	725.122	760.385	792.597	740.544	679.01	825.338
COX19	0.439167	3.92764e-07	7.75254e-07	953.422	992.492	1035.79	1412.75	1315.07	1318.3
COX20	1.34014	1.39515e-50	1.28763e-49	587.056	633.19	593.034	1495.65	1605.25	1491.96
COX23	0.340331	0.00889497	0.0121169	281.569	347.233	359.537	422.368	406.245	425.74
COX26	3.45273	8.79495e-64	1.0991e-62	28.2656	50.1352	37.1656	452.617	451.512	371.589
COX4	0.850889	2.20314e-18	7.50037e-18	525.089	500.424	572.027	978.055	965.703	941.109
COX5A	0.336931	0.000651821	0.000998324	1145.85	1178.18	1102.04	1430.67	1572.75	1325.77
COX5B	1.7279	4.50283e-33	2.53536e-32	903.413	1098.33	1181.22	3280.35	3175.68	4093.08
COX6	0.132808	0.215	0.246373	640.326	624.834	580.914	616.186	720.795	685.292
COX7	0.568431	3.16461e-09	7.05117e-09	451.163	470.714	467.802	662.12	713.831	686.225
COX8	0.0236878	0.810781	0.827926	555.529	560.772	583.338	541.123	600.082	587.259
COX9	0.73247	3.09071e-13	8.47209e-13	809.919	795.665	791.789	1244.7	1465.96	1273.48
COY1	-0.496453	6.74736e-09	1.47508e-08	1553.52	1614.54	1574.69	1128.18	1051.59	1180.12
CPA1	3.33051	1.75756e-114	6.20389e-113	1501.34	1354.58	1451.07	14282.1	17307.2	11736.8
CPA2	3.54086	1.98316e-70	2.78381e-69	2911.36	2701.73	2752.68	32949.2	42152	22264.5
CPD1	-0.247459	0.0803358	0.09774	506.607	617.406	590.61	537.762	499.101	410.801
CPR1	-0.299405	0.0640609	0.0790416	34066.6	33967.6	34309.5	26472.5	21781.7	34906
CPR2	-0.658904	4.11093e-09	9.09588e-09	1285	1180.96	1115.78	750.627	685.974	828.138
CPR3	-1.11671	6.47122e-21	2.4367e-20	2356.92	2163.24	2092.58	944.445	933.203	1167.98
CPR4	0.829958	2.8947e-06	5.37945e-06	2666.75	2698.95	2659.76	4004.09	3973.08	6286.2
CPR5	-1.42605	1.63552e-28	7.96128e-28	5472.66	5168.57	5249.24	1924.74	1669.09	2316.36
CPR6	-1.00983	0.0280775	0.0361573	4655.13	5046.95	4606.92	1896.73	1367.3	3840.99
CPR7	-0.962477	5.67951e-19	1.97702e-18	856.666	836.516	846.729	390.998	434.102	476.156
CPR8	-2.09894	7.3742e-96	1.84692e-94	1240.43	1149.4	1172.33	273.363	269.282	287.561
CPS1	-1.60789	8.54345e-77	1.41671e-75	7669.77	7332.74	7459.78	2283.25	2425.86	2657.14
CPT1	-1.37548	7.0156e-39	4.73141e-38	2242.77	2167.89	2081.27	808.884	934.364	760.916
CRC1	3.57558	2.23001e-19	7.88075e-19	16.3071	12.998	13.7351	152.366	264.64	95.2313
CRD1	0.144694	0.256825	0.290353	289.179	333.307	327.219	319.296	352.853	378.124
CRF1	1.54158	9.84189e-72	1.44188e-70	893.629	945.142	873.391	2512.92	2613.9	2765.44
CRG1	0.998968	9.10005e-09	1.97582e-08	292.441	319.38	279.55	550.086	485.173	743.177
CRH1	-0.991997	1.14093e-19	4.07737e-19	6813.11	6343.04	6246.24	3023.79	3704.95	3027.79
CRM1	-0.451362	5.61485e-07	1.09751e-06	5705.31	5691.28	5825.3	4175.5	3846.56	4570.17
CRN1	-0.99819	7.46667e-42	5.46952e-41	4488.8	4555.81	4470.37	2369.52	2167.03	2229.53
CRP1	-0.0401203	0.591058	0.622948	3188.58	3224.44	3172	2973.38	3079.34	3266.81
CRR1	0.253561	0.0451533	0.0567802	393.545	312.881	330.451	405.562	419.013	408.934
CRT10	0.000765629	0.993181	0.994994	1553.52	1711.1	1543.18	1690.59	1562.3	1558.24
CRZ1	-0.270498	0.0147196	0.0196044	1379.58	1643.32	1521.37	1310.8	1322.04	1138.11
CSC1	0.578299	7.91112e-09	1.7214e-08	2677.63	2776.94	2605.63	3874.13	3689.87	4466.53
CSE1	-1.03855	1.58696e-38	1.05727e-37	4319.21	4349.7	4205.37	2073.75	1972.03	2218.33
CSE2	0.37898	0.00977024	0.0132494	192.424	220.966	232.689	254.317	272.765	313.703
CSE4	-0.254082	0.0318352	0.0406769	451.163	480.927	436.292	359.629	423.656	365.053
CSF1	-0.369779	4.23487e-05	7.17219e-05	6447.83	6035.73	6252.71	4683.01	4531.37	5281.6
CSG2	-0.479798	1.38785e-08	2.96743e-08	5004.11	4914.18	4485.73	3282.59	3456.57	3586.11
CSH1	0.340398	0.000605919	0.000931329	592.491	556.13	614.04	703.572	750.973	776.788
CSI1	0.0712208	0.726034	0.749503	98.9297	114.197	134.119	134.441	97.4988	133.51
CSI2	-3.44328	4.35299e-107	1.33374e-105	1266.52	1119.69	1188.49	89.6271	139.284	100.833
CSL4	-0.154435	0.0940772	0.11314	1344.79	1219.03	1177.99	1109.13	1096.86	1152.11
CSM1	0.388127	0.0107039	0.0144636	334.839	284.1	334.49	342.824	460.798	443.479
CSM2	-0.399559	0.0492751	0.0616935	92.4069	114.197	125.232	73.9423	84.7311	93.364
CSM3	-0.655878	0.000163406	0.000264217	133.718	152.263	140.583	82.905	98.6595	89.6294
CSM4	0.794984	0.00700692	0.00967599	26.0914	25.9961	23.4305	38.0915	48.7494	43.8811
CSN12	-0.121856	0.198055	0.228229	583.794	596.981	579.298	554.567	519.994	542.445
CSN9	0.249644	0.212248	0.243514	69.577	76.1313	86.4504	95.2288	82.4097	98.9658
CSR1	0.262389	0.00590478	0.00822174	2305.82	2316.43	2197.62	2525.24	2655.68	2995.12
CSR2	3.99381	4.34934e-135	2.26315e-133	448.989	622.977	601.921	10499.8	8444.09	7757.61
CSS1	-1.09042	6.00727e-08	1.24348e-07	8004.61	9274.09	7962.32	4442.14	4772.8	2641.27
CSS2	0.946977	8.81401e-16	2.70332e-15	333.752	313.81	289.245	551.206	633.742	617.136
CSS3	0.90256	3.88642e-13	1.05955e-12	296.789	293.384	282.782	496.31	523.476	608.733
CST26	-0.575927	7.02248e-06	1.26417e-05	1712.25	1416.78	1480.97	942.205	970.345	1176.39
CST6	0.971601	3.82262e-16	1.19242e-15	1741.6	1892.14	1855.86	3766.58	3953.34	3050.2
CST9	0.429941	0.000483397	0.000748341	375.063	376.014	337.722	542.244	446.87	476.156
CTA1	0.671562	5.33369e-08	1.10938e-07	475.08	514.35	530.822	823.449	896.061	706.765
CTF13	0.348511	0.116544	0.13834	251.129	192.185	240.768	250.956	393.477	227.808
CTF18	-0.805719	1.40015e-09	3.18076e-09	709.902	673.112	694.835	379.795	466.601	344.513
CTF19	1.65452	2.10589e-28	1.02262e-27	388.109	474.428	437.1	1350.01	1600.61	1146.51
CTF3	-1.15731	8.38858e-23	3.38912e-22	430.507	443.79	462.146	193.819	203.123	202.6
CTF4	-0.890793	1.87531e-15	5.68526e-15	1068.66	1100.19	1144.86	527.679	663.92	596.596
CTF8	-0.22956	0.0925614	0.111473	233.735	225.609	214.914	207.263	184.551	182.993
CTH1	-0.00868335	0.937864	0.945224	1099.1	1275.66	1262.01	1197.64	1102.67	1314.56
CTI6	1.53678	2.00095e-36	1.24641e-35	970.816	1056.55	976.001	3037.24	2468.81	3206.12
CTK1	0.0499135	0.675217	0.701844	662.068	636.903	691.603	639.713	637.224	781.456
CTK2	0.327548	0.00508534	0.00712018	332.665	311.953	312.676	379.795	385.352	433.209
CTK3	-0.348096	0.00305758	0.00439417	460.947	398.297	403.974	319.296	340.085	331.442
CTL1	0.546745	1.11714e-07	2.27807e-07	530.524	550.559	617.272	802.162	827.579	854.28
CTM1	-0.308027	0.00571848	0.00796969	391.37	418.722	436.292	331.62	328.478	347.314
CTO1	-0.0906171	0.524669	0.560216	505.52	539.418	485.577	419.007	446.87	568.587
CTP1	0.70419	1.66976e-10	4.00264e-10	372.889	395.511	345.802	571.373	608.207	633.008
CTR1	-3.22705	2.07941e-169	1.74324e-167	8714.51	7889.8	7308.69	894.03	747.491	910.299
CTR2	-0.572441	3.3203e-10	7.81949e-10	1233.9	1115.97	1119.82	776.394	795.08	760.916
CTR3	0.134738	0.344438	0.380287	169.594	164.332	159.974	178.134	191.516	172.723
CTR86	0.0643855	0.697516	0.722658	728.384	545.917	627.775	687.888	535.083	762.784
CTR9	-0.883982	5.57515e-30	2.85425e-29	3372.31	3295	3381.26	1791.42	1734.09	1916.76
CTS1	-1.80656	4.64273e-33	2.6117e-32	18166.1	16666.3	17645.6	5715.97	3847.72	5436.58
CTS2	-0.108538	0.316157	0.351765	382.673	396.44	379.735	360.749	342.407	370.655
CTT1	2.19507	1.06945e-18	3.68028e-18	441.379	629.476	467.802	2911.76	2705.59	1431.27
CUB1	-0.146581	0.0653098	0.0805168	2213.42	2374	2406.88	2140.97	2151.94	2029.73
CUE1	-0.0347728	0.75541	0.776244	1695.94	1518.91	1540.76	1483.33	1416.05	1738.44
CUE2	0.613076	6.29338e-05	0.000104785	264.175	292.456	321.563	417.886	396.959	528.44
CUE3	-0.0171832	0.846668	0.861803	751.214	724.176	764.318	760.71	721.956	731.04
CUE4	-0.803037	1.06852e-09	2.4421e-09	687.073	727.889	724.729	482.866	377.228	367.854
CUE5	-0.00288072	0.968616	0.97313	2936.37	3100.96	2877.91	2927.44	2937.73	3030.59
CUL3	0.230309	0.0100912	0.0136662	818.616	851.371	786.133	919.798	991.238	969.118
CUP2	0.753685	4.61312e-18	1.55124e-17	950.16	997.134	1003.47	1755.57	1645.87	1577.85
CUP9	0.702995	2.18344e-11	5.45725e-11	1093.66	1128.04	1064.88	1593.12	1799.09	1955.04
CUR1	-1.74717	6.64846e-30	3.40086e-29	597.927	825.375	750.583	207.263	206.605	233.41
CUS1	0.661759	9.93738e-09	2.14835e-08	347.885	329.593	395.086	585.937	565.261	548.98
CUS2	-0.167281	0.207949	0.238854	390.283	353.732	367.616	282.325	355.174	351.049
CUZ1	0.315825	0.00433824	0.00612386	1055.61	1108.55	1077.8	1290.63	1221.06	1520.9
CWC15	0.570691	6.3564e-07	1.23566e-06	267.436	270.173	265.815	380.915	423.656	389.328
CWC2	0.229248	0.164746	0.191711	243.519	261.817	257.735	235.271	309.907	348.248
CWC21	1.41996	4.60117e-38	3.02535e-37	412.026	451.217	419.325	1176.36	1224.54	1034.47
CWC22	0.134253	0.213625	0.244908	446.815	463.287	496.08	479.505	533.922	531.241
CWC23	0.3457	0.0150074	0.0199526	258.739	261.817	263.391	346.185	278.568	369.721
CWC24	0.400808	0.00110686	0.00165947	315.271	265.531	300.557	373.073	379.549	408.934
CWC25	0.276177	0.0117005	0.0157573	553.354	562.629	500.928	697.971	602.403	655.415
CWC27	0.456767	2.92275e-05	5.01898e-05	528.35	577.484	597.073	818.967	709.188	810.399
CWH41	-2.03306	8.9363e-84	1.78018e-82	5282.41	4856.62	4517.24	1091.21	1284.9	1204.4
CWH43	-1.41748	1.32281e-51	1.24953e-50	8868.89	8658.54	8165.12	3151.51	2960.95	3502.08
CWP1	-2.60491	2.836e-54	2.83412e-53	1924.24	1948.78	1908.37	368.591	226.337	353.849
CWP2	-4.28259	1.10588e-217	1.66878e-215	24930.3	25063.9	27816.8	1364.57	1546.05	1090.49
CYB2	1.08155	1.00496e-13	2.8109e-13	270.698	269.245	273.086	588.178	658.117	477.09
CYB5	2.60354	2.86932e-37	1.84443e-36	632.716	553.345	571.219	2721.3	3086.3	4867.06
CYC1	-0.754341	0.00324829	0.00464944	491.387	472.571	537.285	245.354	445.709	200.733
CYC2	-0.327068	0.00695143	0.00960595	337.013	365.802	366.808	276.724	268.122	307.167
CYC3	0.912746	3.36602e-09	7.48611e-09	1383.93	1290.52	1148.09	2784.04	2508.27	1903.69
CYC7	4.29924	1.85769e-80	3.39788e-79	75.0127	162.475	105.841	2463.62	1929.08	2387.32
CYC8	-0.978094	1.4498e-33	8.30266e-33	4479.02	4947.61	4792.75	2443.46	2300.51	2474.15
CYK3	-1.36887	1.44142e-44	1.13286e-43	1616.58	1625.68	1709.62	599.381	617.492	698.363
CYM1	-0.18972	0.0356864	0.0453672	1928.59	1951.56	1838.08	1809.35	1577.39	1626.4
CYR1	-0.0250472	0.849519	0.864121	5547.68	6516.65	6007.09	6931.53	5706	5125.68
CYS3	0.470682	1.94291e-07	3.90523e-07	11154.1	11330.6	11219.2	16865.6	14113	15726.2
CYS4	0.219183	0.00324134	0.00464059	13700.1	14103.8	13508.1	16805.1	15130.9	16152.9
CYT1	1.87404	5.05052e-71	7.24107e-70	658.807	685.182	746.544	2719.06	2634.79	2319.16
CYT2	0.337509	0.0141097	0.0188371	644.674	627.619	611.616	898.511	832.222	651.681
DAD1	-0.25927	0.0741482	0.0907274	287.005	329.593	292.477	267.761	277.407	216.604
DAD2	-1.64981	4.93516e-18	1.65769e-17	225.038	173.617	193.907	59.3779	60.3564	68.1557
DAD3	-1.09435	1.57677e-07	3.18946e-07	220.689	196.827	225.417	69.461	124.195	107.369
DAD4	-0.14871	0.314015	0.349639	607.711	519.921	622.928	431.33	575.707	571.388
DAK1	0.112422	0.378135	0.41491	3025.51	3092.6	3011.22	3460.73	2706.75	3699.08
DAK2	2.80869	4.60688e-29	2.28489e-28	159.81	200.541	142.199	1500.13	1291.86	729.173
DAL1	2.61583	2.75857e-42	2.04806e-41	51.0956	46.4215	44.4371	282.325	331.96	253.95
DAL2	1.42273	2.87223e-21	1.09796e-20	107.627	122.553	117.152	305.852	344.728	283.826
DAL3	1.46888	1.01316e-15	3.09798e-15	65.2284	80.7735	60.5961	178.134	206.605	186.728
DAL4	1.4022	6.63932e-14	1.87354e-13	125.021	117.911	119.576	359.629	356.335	243.68
DAL5	1.9267	8.98051e-84	1.7831e-82	300.051	282.243	291.669	1056.48	1116.59	1146.51
DAL7	1.47181	1.32692e-41	9.67307e-41	371.802	384.37	425.788	1030.71	1075.97	1175.45
DAL80	1.57256	0.000371388	0.000580902	6.52284	10.2127	12.1192	28.0085	38.3031	21.4737
DAL81	-0.25123	0.00180699	0.00265765	1693.76	1581.12	1669.22	1400.42	1419.54	1335.1
DAL82	0.720552	5.25195e-09	1.1557e-08	245.694	283.171	261.775	414.525	472.405	418.271
DAM1	0.0626441	0.586239	0.618408	602.276	655.472	706.146	680.045	745.17	630.207
DAN1	6.00449	1.98342e-120	7.92841e-119	214.167	220.966	146.239	11274	8334.99	17653.3
DAN4	4.13012	9.22739e-231	1.59133e-228	119.585	150.406	131.695	2547.65	2312.11	2191.25
DAP1	2.78706	1.33342e-191	1.41202e-189	388.109	437.291	433.868	2761.63	2956.3	2987.65
DAP2	-0.382085	3.8384e-05	6.5282e-05	4490.98	4553.02	4632.77	3505.54	3178	3808.32
DAS1	1.0335	7.16294e-26	3.16512e-25	522.914	565.414	616.464	1170.75	1157.22	1167.98
DAS2	-0.186771	0.213504	0.244836	352.233	317.523	282.782	320.417	251.872	263.286
DAT1	0.393423	7.84478e-05	0.0001298	830.575	828.16	824.915	1069.92	1001.68	1187.59
DBF2	-0.402194	0.00374152	0.00531635	861.015	948.856	959.842	724.859	798.562	576.056
DBF20	1.32822	2.19696e-18	7.48355e-18	312.009	348.161	350.649	783.117	1023.74	735.708
DBF4	-0.353739	0.000367685	0.000575407	1511.12	1449.28	1459.96	1066.56	1116.59	1272.55
DBP1	2.08127	1.45195e-23	5.99863e-23	351.146	422.436	395.086	2008.77	1829.26	1111.96
DBP10	-0.553557	8.73741e-11	2.11888e-10	4275.72	3771.28	3951.67	2661.92	2670.77	2839.2
DBP2	-0.193468	0.0468212	0.0587308	9201.55	8523.92	8125.53	8240.09	7062.86	7302
DBP3	-0.399391	1.2178e-07	2.4808e-07	4311.6	4139.87	4249	3378.94	3068.89	3180.91
DBP5	-1.11207	1.15436e-47	1.00399e-46	3775.64	3682.16	3823.21	1673.79	1712.03	1830.87
DBP6	-0.818061	3.47884e-15	1.04055e-14	1937.28	1823.44	1774.25	1062.08	936.685	1137.17
DBP7	-0.249955	0.0477601	0.0598572	1701.37	1458.56	1590.85	1336.56	1149.09	1505.96
DBP8	-0.533714	2.02019e-06	3.79753e-06	1381.76	1268.24	1303.22	861.54	835.704	1029.8
DBP9	-0.380014	1.36678e-06	2.60248e-06	2960.28	2922.7	2879.53	2311.26	2103.19	2316.36
DBR1	0.390593	0.00172052	0.00253604	353.321	369.515	303.788	472.783	422.495	448.147
DCC1	0.439256	3.65285e-05	6.22666e-05	329.403	349.09	327.219	447.015	468.923	448.147
DCD1	-0.483043	0.00104628	0.00157294	514.217	448.432	483.961	322.657	299.461	409.868
DCG1	-0.0520799	0.78145	0.800549	86.9712	85.4156	96.9537	87.3864	88.2132	84.9612
DCI1	1.12339	1.44535e-13	4.00742e-13	119.585	101.199	109.881	257.678	230.979	230.609
DCK1	0.364435	5.3351e-05	8.94519e-05	2135.14	2391.64	2275.18	3124.62	2813.54	2821.46
DCN1	0.46007	0.00111197	0.00166672	217.428	210.754	214.914	313.695	251.872	317.438
DCP1	-1.32898	4.03189e-33	2.27231e-32	660.981	632.261	627.775	250.956	239.104	272.623
DCP2	0.0418523	0.54002	0.574777	3087.48	3236.51	3224.52	3315.08	3296.39	3221.06
DCR2	-0.304246	0.00316016	0.00453727	1231.73	1089.98	1063.26	874.984	891.418	970.985
DCS1	1.17979	1.47043e-27	6.93399e-27	968.642	1027.77	1030.94	2240.68	2061.4	2555.37
DCS2	3.19816	2.31086e-70	3.23627e-69	215.254	352.804	245.616	2812.05	2373.63	2290.22
DCV1	2.96214	6.3924e-20	2.31045e-19	11.9585	10.2127	12.1192	77.3033	104.463	85.8949
DCW1	-0.810237	1.7695e-08	3.76612e-08	2162.32	1939.49	1645.79	1153.95	1195.52	928.972
DDC1	0.135184	0.216913	0.248442	371.802	368.587	369.232	384.276	400.442	432.275
DDI1	-0.124055	0.236122	0.268602	1037.13	1194.89	1115.78	1110.26	957.578	1005.53
DDI2	1.31099	2.30449e-05	3.9994e-05	22.8299	20.4255	23.4305	44.8135	70.8027	50.4165
DDI3	0.833248	0.00372386	0.00529384	30.4399	24.1392	41.2053	57.1373	63.8385	51.3502
DDL1	0.920987	5.84913e-14	1.65365e-13	549.006	498.567	563.14	1038.55	1123.56	890.692
DDP1	-0.0763701	0.453514	0.489698	969.729	851.371	837.034	804.403	843.829	869.219
DDR2	4.68766	4.14618e-91	9.73787e-90	90.2326	195.899	106.649	3605.25	3360.23	3172.51
DDR48	0.757721	3.45359e-12	8.97368e-12	4592.08	5060.87	4677.21	7548.84	7515.53	9162.74
DED1	-0.393037	0.000441437	0.000686023	18167.2	19047.7	17475.9	15409.1	12006.3	14231.5
DED81	-0.851886	7.03014e-17	2.24756e-16	14404.6	14559.6	13425.7	8074.28	8483.56	6931.34
DEF1	-0.722954	7.81887e-17	2.49707e-16	5475.92	5664.35	5569.99	3559.31	3077.02	3486.21
DEG1	-0.253297	0.00560372	0.00781685	1182.81	1177.25	1196.57	932.122	979.631	1069.95
DEP1	0.215868	0.110224	0.131174	907.762	868.083	782.901	1108.01	1035.34	829.072
DER1	-0.0649123	0.609206	0.639841	400.068	385.299	424.98	360.749	358.656	436.01
DET1	0.0364047	0.722552	0.746291	702.292	739.959	671.405	664.361	752.134	749.713
DFG10	-0.667161	0.000209157	0.00033443	352.233	402.939	369.232	190.458	215.89	299.698
DFG16	0.320083	0.000495005	0.000765526	1246.95	1249.67	1252.32	1590.88	1662.12	1430.34
DFG5	-0.000974019	0.992781	0.994759	2580.87	2327.58	2145.91	2155.53	2396.85	2492.82
DFM1	-0.633224	2.77993e-14	7.99033e-14	1344.79	1294.23	1283.83	812.245	849.633	865.484
DFR1	0.40414	0.000109744	0.00017976	578.359	528.277	489.616	692.369	703.384	712.367
DGA1	-0.000722422	0.993544	0.995193	884.932	890.365	853.193	836.893	922.757	867.351
DGK1	-1.0277	7.0956e-29	3.4991e-28	1458.94	1365.72	1304.84	696.85	669.724	658.216
DGR1	-0.40951	0.468219	0.503774	5.4357	14.8549	18.5828	12.3237	8.1249	9.3364
DGR2	0.786913	9.77083e-09	2.11462e-08	601.188	706.536	699.683	1272.7	1226.86	969.118
DHH1	-0.285707	0.00337507	0.00482061	3111.39	3395.27	3354.6	2918.48	2724.16	2450.8
DHR2	-0.716682	6.29678e-08	1.30118e-07	1310	1170.75	1188.49	768.552	619.814	841.209
DIA1	0.255411	0.0449005	0.0564741	1442.63	1671.17	1554.49	1611.05	2133.37	1829.93
DIA2	0.432486	6.49121e-06	1.17273e-05	629.454	601.623	647.166	890.669	798.562	845.878
DIA3	1.81224	3.99402e-32	2.16993e-31	91.3198	73.346	85.6425	293.529	299.461	284.76
DIA4	-0.428164	4.6496e-05	7.84816e-05	625.106	621.12	629.391	449.256	436.423	506.033
DIB1	0.436916	0.000409743	0.000638577	271.785	232.108	245.616	339.463	348.21	325.84
DIC1	0.189689	0.213522	0.244836	1019.74	998.991	805.524	1229.01	1100.34	891.626
DID2	-0.0242374	0.810122	0.827534	941.463	1036.13	956.61	1037.43	957.578	892.56
DID4	-0.0880519	0.318226	0.353565	1084.97	1197.68	1125.47	1104.65	1029.54	1072.75
DIE2	-1.469	1.01081e-36	6.36213e-36	1512.21	1285.88	1255.55	454.857	509.547	498.564
DIF1	0.728379	5.92225e-18	1.98043e-17	1371.97	1390.79	1324.23	2349.35	2110.15	2308.89
DIG1	0.146591	0.0515561	0.0644024	2891.79	3038.75	2950.62	3305	3123.44	3401.25
DIG2	-0.186044	0.326475	0.361778	282.656	332.378	334.49	299.13	333.121	205.401
DIM1	-0.0683335	0.454325	0.490311	1872.06	1767.73	1778.29	1646.9	1873.37	1647.87
DIN7	-0.813311	4.01148e-09	8.87911e-09	340.275	352.804	318.331	200.541	165.98	207.268
DIP2	-0.566052	3.11354e-06	5.77369e-06	2176.45	2179.03	2000.48	1639.06	1239.63	1413.53
DIP5	1.91858	1.90559e-40	1.34528e-39	5317.2	5137.01	5044.83	19600.3	23306.9	15687.9
DIS3	-0.382141	9.49194e-07	1.82347e-06	4418.14	4242.93	4173.86	3461.85	3129.25	3255.6
DIT1	0.0546227	0.790271	0.80931	95.6683	73.346	87.2583	99.7101	88.2132	78.4257
DIT2	0.188718	0.403768	0.440952	55.4441	51.9921	55.7484	68.3406	58.035	59.7529
DJP1	-0.664456	1.05972e-16	3.37189e-16	1648.1	1601.54	1624.78	988.138	1019.09	1066.22
DLD1	1.47976	1.04858e-19	3.75398e-19	846.882	868.083	840.266	2815.41	2516.4	1797.26
DLD2	-0.22379	0.00789915	0.010819	1928.59	1795.58	1781.52	1491.17	1600.61	1619.86
DLD3	1.25586	4.53484e-80	8.17084e-79	6131.47	6342.11	5946.49	14477	14537.8	14970
DLS1	-0.0816753	0.431687	0.468391	669.678	683.325	652.014	638.593	680.17	577.923
DLT1	0.193808	0.0640458	0.0790391	428.333	415.937	412.861	455.978	508.387	473.355
DMA1	0.42022	1.81704e-06	3.4306e-06	633.803	629.476	632.623	831.291	877.489	829.072
DMA2	1.3325	9.45997e-33	5.26756e-32	580.533	625.762	652.822	1501.25	1741.05	1446.21
DMC1	2.83976	8.10001e-80	1.4465e-78	69.577	73.346	67.0597	500.791	465.441	534.042
DML1	-0.0677908	0.606166	0.637092	403.329	315.666	366	358.508	343.567	332.376
DNA2	-0.128228	0.103129	0.123264	1416.54	1350.87	1368.66	1239.09	1243.11	1299.63
DNF1	-0.859754	3.22821e-22	1.28532e-21	10211.5	9831.15	9568.52	5403.39	5025.83	5883.8
DNF2	-0.501425	1.24483e-10	2.99832e-10	10282.2	9923.06	9765.66	7309.09	7268.3	6596.16
DNF3	0.0322623	0.669036	0.696379	3536.47	3342.35	3521.84	3598.53	3379.96	3655.2
DNL4	0.498577	1.82268e-07	3.6709e-07	604.45	654.543	592.226	886.188	833.383	894.427
DNM1	0.256961	0.000708852	0.00108292	1443.72	1374.08	1460.77	1710.76	1716.68	1686.15
DOA1	-0.278201	0.0100547	0.013626	2051.43	2131.68	1980.28	1569.59	1592.48	1916.76
DOA4	0.346075	0.0162691	0.0215304	852.318	1037.99	983.272	1292.87	1360.34	1003.66
DOC1	-0.155371	0.175822	0.203775	351.146	352.804	362.768	303.612	343.567	311.836
DOG1	0.270994	0.101329	0.121209	158.722	175.473	183.404	213.985	239.104	174.591
DOG2	0.67155	3.04807e-06	5.65748e-06	720.774	716.748	643.126	1218.93	1203.65	892.56
DOM34	-0.398355	3.81817e-05	6.49745e-05	946.899	837.444	909.749	678.925	659.278	703.964
DON1	1.65174	3.83019e-45	3.06212e-44	190.25	227.465	215.722	693.489	646.51	655.415
DOP1	-0.261169	0.000675774	0.00103422	2952.67	2983.98	3098.48	2533.09	2389.88	2615.12
DOS2	-0.165567	0.118719	0.140838	516.392	522.706	539.709	499.671	431.78	476.156
DOT1	-1.43206	4.40616e-35	2.64633e-34	601.188	595.124	650.398	212.864	241.426	230.609
DOT5	0.0341886	0.779782	0.799111	685.985	662.899	698.067	693.489	608.207	791.727
DOT6	0.136201	0.147071	0.172273	3808.25	3910.55	3929.05	4676.29	3888.35	4236.86
DPB11	0.168285	0.185673	0.214822	597.927	543.132	567.179	620.667	734.723	565.786
DPB2	-1.04249	6.56053e-20	2.36838e-19	710.99	691.681	726.345	365.23	365.621	305.3
DPB3	0.463085	1.24246e-05	2.19347e-05	425.072	398.297	445.987	553.447	608.207	589.127
DPB4	-0.0602982	0.489483	0.524874	852.318	833.731	795.02	780.876	791.598	804.797
DPH1	0.0204686	0.826134	0.842464	1008.87	1004.56	979.233	959.01	980.792	1092.36
DPH2	-0.607123	2.44002e-11	6.07589e-11	3616.92	3355.35	3109.79	2237.32	2115.96	2262.21
DPH5	-0.662351	1.1104e-15	3.38845e-15	2879.83	2807.57	2694.51	1699.55	1719	1873.81
DPH6	-0.595912	9.98049e-10	2.2845e-09	681.637	661.971	673.828	434.691	430.62	467.754
DPL1	-0.971567	3.89363e-22	1.54618e-21	4995.41	4914.18	4866.27	2461.38	2268.01	2801.85
DPM1	-1.16878	2.59972e-30	1.34579e-29	3951.75	3900.34	3939.55	1848.56	1867.57	1532.1
DPP1	-0.936898	4.4428e-27	2.04648e-26	1406.76	1439.07	1420.37	706.934	733.563	786.125
DPS1	-1.03675	1.25404e-47	1.08756e-46	11697.6	11465.2	11242.6	5766.38	5697.88	5307.74
DRE2	0.831876	5.91449e-26	2.62114e-25	1725.29	1919.07	1780.72	3247.86	3241.84	3169.71
DRN1	0.101233	0.281601	0.315937	704.467	700.037	740.888	728.22	766.062	806.665
DRS1	-0.507468	1.98448e-07	3.98481e-07	3869.13	3493.68	3591.33	2770.6	2337.65	2595.52
DRS2	-0.882308	2.10091e-15	6.35008e-15	5973.83	5518.59	5770.36	2917.36	2868.09	3575.84
DSC2	-0.270439	0.00199452	0.00291924	802.309	804.021	796.636	674.444	675.527	643.278
DSC3	0.367743	0.10651	0.127029	113.063	163.404	109.881	183.735	189.194	126.975
DSD1	-0.234366	0.0594618	0.0736833	1439.37	1504.99	1469.66	1218.93	1079.45	1450.88
DSE1	-0.718709	1.02719e-05	1.82786e-05	4099.61	3742.5	4323.33	2759.39	1849	2782.25
DSE2	-1.53885	3.34644e-32	1.82303e-31	2982.03	2690.59	3058.89	1184.2	898.382	923.37
DSE3	-0.888721	6.44104e-07	1.25171e-06	1244.78	1210.67	1321.8	740.544	486.333	811.333
DSE4	-1.50286	0.000436213	0.000678429	10968.2	10462.5	10386.2	3514.5	1948.82	5762.42
DSF1	3.03119	3.42918e-47	2.93181e-46	38.0499	32.4951	38.7815	326.018	244.908	322.106
DSF2	-0.272195	0.0194947	0.0256139	884.932	893.15	913.789	764.071	824.097	644.211
DSK2	-0.896398	1.93055e-24	8.15453e-24	3930.01	4087.88	3674.55	2170.1	1958.1	2151.11
DSL1	0.27413	0.000823656	0.00125103	1328.49	1360.15	1375.13	1643.54	1717.84	1556.38
DSN1	-0.79456	1.38859e-17	4.54285e-17	1074.09	1142.9	1122.24	672.203	600.082	652.614
DSS1	0.084861	0.35416	0.390806	955.596	938.643	1058.41	1041.91	1060.88	1031.67
DSS4	-0.329585	0.0541804	0.0675269	295.702	307.31	316.715	208.383	308.746	216.604
DST1	-0.845464	3.28781e-19	1.15581e-18	1406.76	1303.52	1235.35	732.701	750.973	711.433
DTD1	-2.40178	4.15276e-35	2.5016e-34	585.968	494.853	500.928	90.7474	75.4455	130.71
DTR1	-0.269998	0.105287	0.125669	133.718	154.119	149.47	108.673	133.481	121.373
DUF1	0.37123	6.82628e-06	1.23106e-05	3146.18	3482.54	3309.35	4517.2	4150.66	4189.24
DUG1	-2.11039	1.06648e-41	7.78387e-41	8731.91	8889.72	8409.93	2058.06	1544.89	2422.8
DUG2	-0.206926	0.0609931	0.0754724	1263.26	1327.66	1287.87	1028.47	1058.56	1270.68
DUG3	0.498989	0.000144822	0.000234796	652.284	656.4	645.55	966.852	762.58	1029.8
DUN1	-1.44496	5.76938e-23	2.34347e-22	478.342	417.794	499.312	150.125	194.998	168.055
DUO1	-1.32601	9.44691e-17	3.01223e-16	303.312	317.523	338.53	106.432	152.052	125.108
DUR1%2C2	0.640121	3.70084e-08	7.76983e-08	2795.04	2902.27	2724.4	4308.82	4999.14	3819.52
DUR3	1.23743	1.3545e-11	3.43231e-11	219.602	233.964	220.57	594.9	605.885	391.195
DUS1	-0.450959	0.00110233	0.00165308	739.255	606.265	710.994	458.218	466.601	576.989
DUS3	-0.22268	0.0214469	0.0280567	2479.77	2191.1	2187.92	2023.33	1819.98	2030.67
DUS4	-0.724963	4.92068e-15	1.46024e-14	993.646	923.788	920.252	556.808	589.636	569.52
DUT1	-1.7172	7.13339e-61	8.26433e-60	1421.98	1304.44	1401.79	385.396	414.37	453.749
DXO1	-0.0437713	0.669272	0.696504	435.943	421.507	430.636	427.969	417.852	404.266
DYN1	-0.324306	1.89531e-07	3.81337e-07	7501.27	7342.96	7602.79	6061.03	5903.32	5964.09
DYN2	-0.61295	1.95294e-10	4.65374e-10	850.144	788.237	843.497	528.8	524.636	567.653
DYN3	-0.628073	2.6659e-08	5.63226e-08	665.33	603.48	706.146	451.496	423.656	404.266
DYS1	-1.73547	7.37251e-62	8.75993e-61	6118.42	5944.74	5366.39	1728.68	1590.16	1912.09
EAF1	0.59477	4.64508e-16	1.44301e-15	1662.24	1726.88	1665.18	2622.71	2524.52	2487.22
EAF3	0.416939	2.64973e-06	4.93787e-06	1788.35	1829.01	1677.3	2189.14	2436.31	2440.53
EAF5	-0.17629	0.14274	0.167459	433.769	380.656	441.139	390.998	376.067	345.447
EAF6	0.673791	2.49629e-11	6.21345e-11	450.076	422.436	446.795	658.759	730.08	715.168
EAF7	0.193226	0.272902	0.307091	170.681	138.336	166.437	207.263	149.73	185.794
EAP1	-0.154034	0.135436	0.159448	1399.15	1527.27	1464.81	1448.6	1301.14	1199.73
EAR1	0.601301	1.74849e-16	5.5198e-16	1981.86	1859.65	1888.17	2929.68	2928.45	2832.66
EBP2	-0.267124	0.00160994	0.00237769	2990.72	2825.21	2764.8	2531.96	2328.36	2269.68
EBS1	-0.180399	0.0102144	0.01383	2271.04	2266.3	2258.21	2041.26	2009.17	1947.57
ECI1	1.56393	6.12572e-21	2.30804e-20	127.195	152.263	136.543	426.849	467.762	338.911
ECL1	2.5032	2.43458e-149	1.4995e-147	754.475	799.379	839.458	4183.34	4826.19	4571.1
ECM1	-0.787122	9.20741e-09	1.99841e-08	1134.97	863.44	948.531	593.779	603.564	510.701
ECM10	0.0760181	0.460303	0.496052	394.632	385.299	391.047	413.405	403.924	416.403
ECM11	-1.92271	0.000357258	0.000559816	31.5271	16.7117	20.1987	6.72203	3.4821	7.46912
ECM12	-0.00895935	0.968496	0.97313	65.2284	57.5627	71.0994	73.9423	62.6778	56.952
ECM13	2.57193	6.34103e-32	3.42654e-31	151.112	128.123	147.854	746.145	1150.25	644.211
ECM14	-0.729731	7.40578e-16	2.27952e-15	4080.04	3740.65	3579.21	2207.07	2424.7	2241.67
ECM15	0.399634	0.00026256	0.000415524	884.932	814.234	838.65	1055.36	1039.99	1248.28
ECM16	-0.708781	9.91182e-19	3.41678e-18	3445.15	3161.31	3148.57	2040.14	1929.08	1997.06
ECM18	1.3433	1.19553e-30	6.25863e-30	204.382	204.255	223.802	510.874	562.94	534.042
ECM19	0.24986	0.00652822	0.009046	570.749	557.058	578.491	684.527	689.456	656.349
ECM2	0.563014	1.58324e-06	2.9995e-06	454.425	527.349	551.828	722.618	815.972	731.974
ECM21	1.57675	7.1262e-21	2.67665e-20	1361.1	1572.76	1454.31	4987.75	4864.49	3241.6
ECM22	-0.0363771	0.769739	0.789892	940.376	1050.05	963.074	1019.51	1045.79	817.868
ECM23	5.06613	2.55182e-08	5.40258e-08	1.08714	1.85686	0	31.3695	25.5354	36.4119
ECM25	0.0277687	0.793592	0.81216	689.247	771.526	757.855	736.062	820.615	708.633
ECM27	0.0674175	0.460927	0.496547	930.592	974.852	992.16	1081.13	970.345	986.857
ECM29	-0.987156	1.44855e-26	6.5543e-26	5087.82	5539.02	5597.46	2692.17	2544.25	2946.57
ECM3	0.407587	3.27338e-10	7.715e-10	2686.32	2626.53	2652.49	3542.51	3511.12	3511.42
ECM30	0.402632	1.90165e-06	3.58475e-06	2459.11	2725.87	2713.9	3650.06	3367.19	3428.33
ECM31	-0.150319	0.242105	0.274689	359.843	360.231	344.186	355.147	279.729	323.039
ECM32	-0.0955911	0.318938	0.354158	2654.8	2710.09	2756.72	2695.53	2640.59	2268.74
ECM33	-2.23884	1.62943e-157	1.13049e-155	22437.5	20221.2	19898.1	4268.49	4404.86	4577.64
ECM34	1.59171	6.05392e-31	3.19139e-30	113.063	117.911	126.848	337.222	370.263	373.456
ECM38	0.362258	0.000150672	0.000244019	1112.14	1044.48	961.458	1292.87	1315.07	1394.86
ECM4	2.25753	1.6109e-105	4.76637e-104	381.586	360.231	366.808	1920.26	1656.32	1721.63
ECM5	0.584567	7.73945e-14	2.17787e-13	1330.66	1359.22	1279.79	1916.9	2038.19	1996.12
ECM7	-0.668995	7.23376e-15	2.1299e-14	1078.44	1040.77	1031.75	664.361	674.367	643.278
ECM8	-0.603971	0.00265808	0.00384938	164.158	162.475	155.934	95.2288	84.7311	135.378
ECM9	0.64401	2.95725e-07	5.87363e-07	272.872	238.607	273.086	386.517	443.387	396.797
ECO1	-0.920082	3.2471e-06	6.01027e-06	127.195	135.551	139.775	75.0627	82.4097	56.952
ECT1	0.179286	0.0130386	0.0174696	1779.65	1774.23	1715.27	1978.52	1959.26	2026
EDC1	0.524665	3.75538e-08	7.87612e-08	549.006	562.629	531.63	760.71	832.222	771.186
EDC2	1.20128	1.89286e-31	1.01288e-30	1215.42	1380.58	1442.19	3096.62	2898.27	3295.75
EDC3	-0.314378	0.000107635	0.000176401	1870.97	1799.3	1729.01	1495.65	1395.16	1449.01
EDE1	-0.589073	6.56514e-15	1.93681e-14	13737.1	14739.8	14131.8	9946.36	9082.48	9297.18
EDS1	1.39738	1.96757e-27	9.2207e-27	448.989	336.092	424.98	1057.6	1106.15	1022.34
EEB1	4.18695	2.68593e-128	1.2471e-126	551.18	623.905	639.087	10940.1	8413.92	13703
EFB1	-1.3562	1.71816e-112	5.92619e-111	36400.7	35949.8	36520.9	14239.5	14463.5	13825.3
EFG1	-0.660559	1.86938e-06	3.52612e-06	656.633	527.349	533.245	348.425	334.282	400.531
EFM1	-0.557627	7.90767e-10	1.82109e-09	1360.01	1323.94	1282.21	864.901	864.722	961.649
EFM2	-0.733318	5.42819e-11	1.32973e-10	756.649	693.538	688.371	432.451	388.835	462.152
EFM3	-0.573211	1.09247e-07	2.2285e-07	905.588	815.162	805.524	609.464	562.94	525.639
EFM4	-0.792066	2.73203e-13	7.50593e-13	1142.58	980.423	971.961	587.057	575.707	621.804
EFM5	-0.634337	1.30015e-14	3.78021e-14	1474.16	1399.14	1486.62	907.474	956.417	944.843
EFM6	1.67549	7.4463e-20	2.68014e-19	313.096	219.11	242.384	725.979	734.723	1006.46
EFR3	-0.723911	1.42549e-12	3.76719e-12	3404.92	3183.59	3121.1	2011.01	1745.69	2118.43
EFT1	-1.79731	1.17836e-154	7.90288e-153	23123.5	24216.3	22799.5	6843.03	6817.95	6520.54
EFT2	-1.52715	3.52196e-128	1.62279e-126	36007.2	37804.8	37117.1	12664.3	13154.2	12671.4
EGD1	-1.35966	6.3884e-68	8.68477e-67	11906.4	11330.6	11140	4352.51	4305.04	4734.49
EGD2	-1.38158	1.22202e-88	2.72181e-87	16689.8	15703.5	15447.2	6015.1	6164.48	6179.76
EGH1	1.7712	3.67512e-48	3.2384e-47	607.711	727.889	681.908	2128.64	2170.51	2589.92
EGO2	-1.01683	1.69335e-10	4.05437e-10	282.656	280.386	227.033	124.358	125.356	139.112
EGO4	2.06042	0.00651162	0.00902713	319.619	712.106	391.855	1560.63	654.635	3722.42
EGT2	-2.97386	1.54923e-46	1.30239e-45	14222	13631.2	14219.9	2037.9	1142.13	2173.51
EHD3	-0.124709	0.276341	0.310614	1017.56	1004.56	1081.03	970.213	827.579	1046.61
EHT1	-0.790556	0.000808412	0.00122849	1524.17	1555.12	1518.94	970.213	1161.86	528.44
EIS1	0.373399	0.00796011	0.0109	4220.28	4709	4374.23	6970.75	5313.69	4951.09
EKI1	1.08935	8.24681e-22	3.23232e-21	593.578	539.418	602.729	1095.69	1268.65	1327.64
ELA1	0.133787	0.186271	0.215466	766.434	841.158	837.034	969.093	869.364	846.811
ELC1	-0.0904249	0.607097	0.637959	165.245	145.764	164.821	120.997	171.784	154.051
ELF1	-1.16017	3.46738e-32	1.88721e-31	1907.93	1806.73	1683.76	790.959	862.4	762.784
ELG1	-0.215329	0.0894992	0.108108	503.346	511.565	592.226	411.164	477.048	496.696
ELM1	0.0108715	0.914394	0.923421	589.23	531.991	576.875	543.364	584.993	581.658
ELO1	-1.26133	3.72086e-37	2.38419e-36	3417.97	3141.81	3202.7	1348.89	1486.86	1238.94
ELO2	-2.06895	5.63523e-121	2.29826e-119	4681.23	4258.71	4162.55	1029.59	1009.81	1081.15
ELO3	-1.33268	2.03122e-54	2.04682e-53	7406.69	6542.65	6962.89	2711.22	2682.38	2906.42
ELP2	-0.791623	7.95805e-27	3.639e-26	3048.34	3035.04	2893.26	1773.5	1727.12	1685.22
ELP3	-0.797148	4.47459e-18	1.50634e-17	2022.08	1876.36	1827.58	1082.25	1042.31	1167.05
ELP4	-0.498119	4.73954e-08	9.87841e-08	1446.98	1327.66	1396.13	926.52	1041.15	984.99
ELP6	-0.370038	0.000865335	0.00131005	558.79	497.639	511.431	388.757	432.941	391.195
EMC1	-1.41866	2.07997e-45	1.67396e-44	7494.74	7395.88	7279.61	2696.65	2501.31	3091.28
EMC10	0.842734	3.24688e-08	6.82864e-08	1599.18	1511.48	1468.85	2669.77	2204.17	3334.96
EMC2	-0.355759	0.000769673	0.00117139	1200.2	1098.33	1272.52	911.955	871.686	1005.53
EMC3	-1.11723	1.12116e-30	5.87441e-30	3373.4	3107.46	3017.68	1388.1	1398.64	1588.12
EMC4	-0.259519	0.0164989	0.0218106	1305.66	1192.1	1230.5	960.13	990.077	1160.51
EMC5	-0.87807	1.73101e-10	4.14125e-10	658.807	569.128	593.842	296.89	307.586	383.726
EMC6	-0.376519	0.000918038	0.00138532	842.534	738.102	842.689	579.215	604.725	680.623
EMG1	-1.18265	1.14729e-27	5.43994e-27	2429.76	2207.81	2312.35	943.325	965.703	1149.31
EMI1	0.324886	0.0145303	0.019378	281.569	303.597	273.894	395.479	365.621	316.504
EMI2	-0.231485	0.226151	0.258092	3420.14	4977.32	4071.25	4405.17	2756.66	3459.14
EMP24	-1.98734	1.98062e-126	8.79046e-125	5714.01	5232.63	5163.59	1306.31	1381.23	1374.32
EMP46	0.773287	0.000205538	0.000328731	139.154	117.911	128.464	215.105	164.819	276.357
EMP47	-1.61399	2.70931e-80	4.92573e-79	3565.82	3379.49	3285.92	1058.72	1108.47	1172.65
EMP65	-0.219626	0.0272098	0.0351162	859.928	835.587	768.358	717.017	662.76	732.907
EMP70	-1.61614	1.59196e-97	4.08896e-96	7137.07	6532.44	6601.74	2160.01	2265.69	2186.58
EMT2	2.56557	1.51119e-10	3.62686e-10	9.78426	13.9265	8.07948	50.4152	88.2132	49.4829
EMT4	0.813644	0.154067	0.179979	9.78426	4.64215	9.69537	16.8051	18.5712	7.46912
EMW1	-0.695602	1.21035e-15	3.68788e-15	2627.62	2401.85	2402.84	1487.81	1483.37	1614.26
ENA1	4.02922	2.89109e-66	3.79362e-65	854.492	826.303	786.941	14838.9	17402.4	8047.97
ENA2	-0.326879	0.391416	0.428393	18.4814	25.9961	28.2782	14.5644	24.3747	19.6064
ENA5	-0.648483	1.49327e-08	3.18945e-08	669.678	600.695	615.656	377.554	442.227	383.726
ENB1	-2.47829	3.31643e-92	7.91224e-91	7389.29	7172.13	6643.75	1412.75	1324.36	1070.88
END3	-0.915636	6.40381e-24	2.67497e-23	1330.66	1362.94	1247.47	665.481	720.795	702.097
ENO1	-0.3553	0.498646	0.534131	42495.2	48660.9	42492.4	27153.6	13071.8	64247.5
ENO2	-3.07807	8.03306e-59	8.91315e-58	437561	449154	409812	52077.8	35991	65457.5
ENP1	-0.666389	5.81082e-06	1.05391e-05	2205.81	1908.85	2024.72	1234.61	1074.81	1555.44
ENP2	-0.662142	5.59242e-15	1.65551e-14	2711.33	2524.4	2532.92	1732.04	1620.34	1557.31
ENT1	-0.479837	3.06924e-07	6.09205e-07	1341.53	1260.81	1230.5	976.935	862.4	907.498
ENT2	0.262975	0.0141122	0.0188371	2197.11	2386.99	2357.59	3076.45	2786.84	2470.41
ENT3	-0.300792	0.000299343	0.00047139	1338.27	1418.64	1349.27	1158.43	1073.65	1101.69
ENT4	0.0342827	0.690198	0.71569	1201.29	1252.45	1123.86	1230.13	1233.82	1198.79
ENT5	0.72954	1.04472e-18	3.59928e-18	1238.25	1329.51	1249.9	2116.32	2018.46	2194.05
ENV10	-0.123244	0.273886	0.308141	807.745	760.385	685.948	639.713	683.652	742.244
ENV11	-0.576473	8.3625e-09	1.81765e-08	674.027	661.043	717.458	449.256	481.691	447.213
ENV7	0.861798	3.85527e-15	1.15143e-14	337.013	358.374	392.663	687.888	661.599	633.008
ENV9	-0.4483	1.53657e-08	3.27961e-08	1991.64	1890.28	1850.2	1388.1	1442.75	1369.65
EOS1	-0.145491	0.258421	0.291939	1218.68	1306.3	1329.88	1217.81	1301.14	970.052
EPL1	0.782424	1.31578e-27	6.21931e-27	1633.97	1618.25	1671.64	2888.23	2837.91	2745.83
EPO1	-0.00991021	0.926245	0.934607	1228.47	1347.15	1275.75	1399.3	1286.06	1142.78
EPS1	-0.88575	2.07668e-21	8.00391e-21	2953.76	2811.29	2734.9	1418.35	1519.36	1659.08
EPT1	-0.510818	9.41106e-06	1.67914e-05	1624.19	1450.21	1572.27	943.325	1138.65	1177.32
ERB1	-1.01846	1.2815e-22	5.1602e-22	6323.89	5572.44	5793.79	3120.14	2601.13	3009.12
ERC1	-0.111567	0.286477	0.321049	5236.75	4571.59	4603.69	4707.66	4623.07	4009.05
ERD1	-0.781222	1.55643e-07	3.15149e-07	696.857	586.768	635.047	304.732	381.87	427.607
ERD2	-1.27944	1.67499e-36	1.0477e-35	1607.88	1487.35	1548.03	576.974	646.51	687.159
ERF2	0.612189	7.42532e-07	1.43651e-06	293.528	250.676	270.662	415.646	442.227	387.46
ERG1	2.01546	2.53597e-178	2.35494e-176	8828.66	8607.48	8094.02	34509.8	35103.1	33596.1
ERG10	1.31985	2.78507e-80	5.04825e-79	6062.98	5887.18	5566.76	14419.9	14786.2	14515.3
ERG11	0.668119	1.11112e-09	2.53658e-09	22684.3	20148.8	20391	29983.6	33045.1	37428.7
ERG12	0.995443	1.48577e-32	8.19753e-32	1154.54	1169.82	1063.26	2185.78	2323.72	2240.74
ERG13	1.62709	1.23783e-153	8.12127e-152	7592.59	7524.93	7570.47	22853.8	24011.4	23215.9
ERG2	0.931498	2.5919e-26	1.15887e-25	6790.28	6212.13	5840.65	11796	12470.6	11665.8
ERG20	0.497651	2.06103e-08	4.37733e-08	5441.14	5657.86	5592.61	7750.5	7264.82	8549.34
ERG24	0.433572	6.36029e-06	1.14977e-05	3007.03	2682.24	2550.69	3774.42	3509.96	3838.19
ERG25	1.01644	4.36153e-27	2.0127e-26	11533.5	10412.3	10921.8	20066.4	23156	23262.6
ERG26	1.96075	4.78929e-80	8.60362e-79	1740.51	1754.73	1678.11	6157.38	6434.92	7540.07
ERG27	0.840751	2.92822e-16	9.17692e-16	3134.22	3074.03	2950.62	5198.37	5052.53	6147.08
ERG28	2.75294	1.67098e-104	4.87247e-103	829.488	842.086	888.742	5146.83	5350.83	6763.29
ERG29	1.3135	3.72683e-24	1.56542e-23	462.035	528.277	396.702	1078.89	1145.61	1218.4
ERG3	0.338021	5.85654e-05	9.78955e-05	15568.9	14062.9	13539.6	17973.6	17837.6	18752.2
ERG4	-1.88063	2.35238e-132	1.17347e-130	12732.6	12032.5	11464	3224.33	3245.32	3366.7
ERG5	2.49934	1.68636e-87	3.67468e-86	4307.25	3863.2	4055.9	20242.3	21837.4	27043.8
ERG6	1.42294	2.48773e-55	2.57122e-54	5934.7	5707.99	5200.76	15264.6	15815.7	14076.5
ERG7	1.47975	2.37402e-54	2.38033e-53	1840.53	1666.53	1590.04	4874.59	4912.08	4422.65
ERG8	1.59292	9.20237e-87	1.96274e-85	1801.39	1735.24	1604.58	5025.84	5241.72	5231.18
ERG9	0.809181	3.07624e-17	9.94013e-17	4985.62	5212.21	4787.9	8334.2	8252.58	9666.91
ERI1	0.356632	0.00529487	0.00740668	264.175	232.108	273.086	320.417	315.71	348.248
ERJ5	-2.14964	1.30352e-75	2.08149e-74	1020.82	965.568	911.365	210.624	203.123	237.144
ERO1	-0.721865	2.92385e-05	5.01943e-05	3990.89	4246.64	4068.82	2289.97	1952.3	3216.39
ERP1	-2.09176	3.38732e-125	1.4924e-123	3561.47	3253.22	3433.78	771.913	782.312	847.745
ERP2	-2.89294	1.40511e-127	6.42519e-126	2437.37	2210.59	2273.56	305.852	269.282	353.849
ERP3	-0.904584	2.19609e-11	5.48659e-11	587.056	524.563	542.941	305.852	329.639	250.215
ERP4	-0.918486	1.6708e-14	4.83923e-14	826.226	707.464	773.206	365.23	441.066	413.602
ERP5	-0.195498	0.0433376	0.0546112	942.55	906.148	961.458	769.672	885.614	800.129
ERP6	-0.0737047	0.529053	0.564498	631.628	615.549	626.967	550.086	553.654	674.088
ERR3	5.35426	1.63223e-28	7.95168e-28	1.08714	3.71372	4.84769	152.366	114.909	147.515
ERS1	-1.12451	2.90165e-20	1.06535e-19	391.37	403.867	416.901	183.735	177.587	194.197
ERT1	0.815043	4.8872e-16	1.51586e-15	542.483	512.494	553.444	929.881	887.936	1010.2
ERV1	0.790068	2.74209e-21	1.05021e-20	809.919	758.528	786.941	1356.73	1392.84	1322.97
ERV14	-0.537359	3.90398e-13	1.06386e-12	1737.25	1696.24	1703.15	1181.96	1168.83	1187.59
ERV15	-0.826384	6.97115e-11	1.70149e-10	444.64	436.362	412.861	212.864	258.836	256.751
ERV2	0.786177	3.24019e-16	1.01494e-15	752.301	797.522	698.875	1360.09	1254.72	1261.35
ERV25	-1.4211	4.23292e-40	2.95716e-39	5741.19	5283.7	4951.1	1902.33	1853.64	2206.19
ERV29	-1.45783	3.72515e-16	1.16382e-15	3791.94	3455.62	3489.53	1113.62	1071.33	1720.7
ERV41	-1.03811	3.80615e-20	1.39067e-19	2204.72	2070.4	2049.76	936.603	968.024	1171.72
ERV46	-1.25689	7.83165e-47	6.61145e-46	10892.1	10171.9	9373.81	4278.57	4100.75	4354.5
ESA1	0.207802	0.0351249	0.0447098	637.064	655.472	726.345	775.274	760.259	798.262
ESBP6	1.89147	4.14648e-77	6.91386e-76	929.505	1076.98	893.59	3710.56	3621.38	3427.39
ESC1	-0.0482896	0.598235	0.629414	3182.06	3360.92	3087.98	3270.27	3205.85	2840.13
ESC2	0.483374	0.00232045	0.00337907	246.781	284.1	305.404	438.052	413.209	322.106
ESC8	-0.508003	0.00366287	0.00521194	221.777	216.324	221.378	138.922	193.837	132.577
ESF1	0.954478	1.17251e-15	3.57437e-15	4969.32	4698.79	4564.9	8804.74	8121.42	10650
ESF2	-0.57836	1.45885e-06	2.77256e-06	950.16	878.295	820.875	611.705	518.833	640.477
ESL1	-0.0177734	0.80927	0.826803	2331.92	2285.8	2302.65	2220.51	2234.35	2377.98
ESL2	0.596207	1.72772e-07	3.48313e-07	2146.01	2208.74	2263.06	3337.49	3767.63	2903.62
ESP1	-0.624633	1.13555e-12	3.02211e-12	1301.31	1375.93	1447.84	872.744	911.15	893.493
ESS1	-0.389921	0.000110275	0.000180531	2130.79	2313.65	2095.82	1754.45	1741.05	1498.49
EST1	0.027204	0.805868	0.823467	330.491	324.951	333.682	333.861	348.21	326.774
EST2	0.605975	3.55321e-05	6.06366e-05	231.561	202.398	225.417	290.168	333.121	378.124
EST3	0.0566699	0.721457	0.745287	272.872	272.959	329.643	252.076	318.032	340.779
ETP1	-0.117129	0.322136	0.357298	556.616	640.617	531.63	544.484	554.815	495.763
ETR1	-0.460796	0.00328102	0.00469295	1196.94	1128.04	1183.64	862.661	661.599	1022.34
ETT1	0.226541	0.0130459	0.0174755	2753.73	2927.34	2965.17	3248.98	3194.25	3672.01
EUG1	-0.530959	2.48942e-07	4.97061e-07	2049.26	1918.14	2053.8	1311.92	1302.31	1549.84
EXG1	-2.44983	3.07255e-44	2.38686e-43	16683.3	14944	14616.6	2432.25	2335.33	3693.48
EXG2	-1.89831	4.37705e-107	1.33434e-105	2976.59	2854	2818.93	781.996	814.812	725.438
EXO1	0.368739	0.000118972	0.000194243	867.538	851.371	844.305	1087.85	1026.06	1192.26
EXO5	0.578998	4.85022e-10	1.13035e-09	690.334	738.102	768.358	1133.78	1106.15	1046.61
EXO70	-0.399143	4.36877e-05	7.39273e-05	667.504	689.824	731.193	508.634	544.368	532.175
EXO84	-0.0186463	0.838267	0.853971	1227.38	1197.68	1341.19	1237.97	1293.02	1190.39
FAA1	0.311361	0.0107028	0.0144636	4515.98	5229.85	4775.78	6406.09	6505.72	5111.68
FAA2	3.28437	9.52458e-271	2.29962e-268	310.922	347.233	352.265	3389.02	3183.8	3293.88
FAA3	-0.468207	0.000210478	0.000336363	2315.61	2293.22	2472.32	1688.35	1453.2	1974.65
FAA4	0.777036	1.09547e-05	1.94249e-05	13561	12536.6	12743.8	20268	17320	28967.1
FAB1	0.101959	0.132305	0.156037	4262.68	4525.17	4409.78	4643.8	4713.6	4807.31
FAD1	0.145788	0.13059	0.154164	671.853	628.547	702.914	711.415	750.973	754.381
FAF1	-0.386136	0.00220913	0.00322162	625.106	578.412	533.245	478.384	460.798	390.261
FAL1	-0.117292	0.422416	0.459654	509.869	455.859	446.795	476.144	352.853	470.554
FAP1	0.254166	0.010051	0.0136241	2567.82	2208.74	2290.53	2731.38	2680.06	3011.92
FAP7	-1.23148	4.34313e-23	1.7689e-22	838.185	763.17	676.252	318.176	342.407	309.035
FAR1	-0.694202	4.23328e-10	9.89624e-10	2929.84	2709.16	2913.46	1617.77	1657.48	2007.33
FAR10	0.134673	0.245193	0.277879	475.08	500.424	437.1	564.651	489.815	495.763
FAR11	0.157081	0.142669	0.167409	958.858	998.991	1015.59	1078.89	1233.82	1006.46
FAR3	1.48949	1.67033e-25	7.29529e-25	135.893	108.626	120.384	328.259	357.496	336.11
FAR7	0.335014	0.0136562	0.0182527	169.594	171.76	189.868	228.549	222.854	220.339
FAR8	-0.180039	0.0378079	0.0479329	930.592	987.85	992.968	841.374	886.775	844.01
FAS1	1.41676	1.88613e-45	1.52201e-44	48675.6	49858.6	48433.2	129213	117307	145857
FAS2	2.01343	1.72892e-116	6.48184e-115	34782	35300.8	33697.9	147410	126694	144896
FAT1	-1.4995	1.03943e-73	1.6046e-72	2738.51	2515.12	2542.61	937.723	901.864	916.834
FAT3	3.25946	3.11559e-93	7.58294e-92	353.321	359.303	378.927	4193.43	2753.18	3510.49
FAU1	-0.479062	4.32638e-05	7.32305e-05	527.263	540.347	487.192	349.546	355.174	408.001
FBA1	-2.13714	3.16656e-27	1.47252e-26	264955	269534	252011	57922.6	41889.7	78980.3
FBP1	1.29907	1.17552e-12	3.12437e-12	184.814	185.686	227.033	486.227	597.761	391.195
FBP26	0.568258	7.4268e-06	1.33377e-05	731.645	876.438	829.762	1288.39	1287.22	1043.81
FCF1	-0.237732	0.0110895	0.0149612	1039.31	951.641	1013.97	796.561	878.65	872.02
FCF2	0.41764	0.00012508	0.000203884	671.853	582.126	656.861	877.225	782.312	890.692
FCP1	-0.734911	2.88503e-21	1.10215e-20	2550.43	2419.49	2449.7	1551.67	1449.71	1456.48
FCY1	-0.643502	1.0447e-10	2.52535e-10	1507.86	1373.15	1295.14	906.354	921.596	844.944
FCY2	-0.0705941	0.504839	0.540477	8648.2	6988.3	7509.07	6930.41	7635.09	7471.92
FCY21	-0.756404	2.87046e-19	1.01145e-18	1687.24	1761.23	1634.48	1047.52	990.077	971.919
FCY22	0.764611	1.16378e-12	3.09588e-12	488.126	482.784	564.755	853.698	912.31	847.745
FDC1	0.144954	0.0954728	0.114727	843.621	783.595	840.266	920.918	912.31	895.361
FDH1	2.01464	9.47482e-05	0.000155874	5.4357	12.998	4.84769	45.9339	22.0533	26.1419
FDH2	1.07905	8.13603e-05	0.000134435	41.3113	39.9225	30.702	90.7474	56.8743	86.8285
FDO1	-1.3981	8.18633e-08	1.68013e-07	257.652	203.326	211.682	67.2203	126.516	62.5539
FEN2	0.125549	0.412929	0.450142	643.587	531.062	505.775	684.527	639.546	508.834
FES1	-1.25625	1.00189e-12	2.67702e-12	2464.55	3106.53	2658.15	1052	928.56	1462.08
FET3	-2.64388	9.96696e-81	1.83977e-79	35930	33125.5	31610.1	6198.83	5556.27	4353.56
FET4	-0.0745357	0.511487	0.547109	5556.37	5019.1	4800.02	5025.84	4267.89	5303.07
FET5	-0.954096	5.33401e-30	2.73544e-29	3352.74	3156.66	3062.12	1734.28	1622.66	1583.45
FEX1	-0.261443	0.0759968	0.0928388	206.557	188.471	206.835	178.134	148.57	174.591
FEX2	-0.722679	1.35276e-05	2.38192e-05	165.245	189.4	186.636	100.83	103.302	123.24
FHL1	-0.200071	0.0557773	0.0693883	1841.62	1622.9	1872.82	1643.54	1586.68	1418.2
FHN1	5.5469	0	0	96.7555	106.77	109.073	4395.09	4805.3	5454.32
FIG2	1.1641	1.4431e-10	3.4662e-10	426.159	454.931	483.961	1233.49	1080.61	748.779
FIG4	0.527629	1.36517e-08	2.92307e-08	468.557	462.358	462.146	675.564	675.527	657.282
FIN1	0.656525	1.71645e-08	3.65578e-08	490.3	614.621	578.491	918.677	898.382	841.209
FIP1	0.557625	7.15371e-07	1.38574e-06	612.06	632.261	660.901	902.993	1048.11	857.081
FIR1	-1.27523	1.05061e-37	6.85567e-37	1088.23	1161.47	1204.65	457.098	464.28	505.099
FIS1	-0.242023	0.04534	0.0569977	480.516	560.772	473.457	433.571	396.959	449.081
FIT1	-1.13222	3.59576e-05	6.1328e-05	854.492	839.301	656.053	452.617	429.459	191.396
FIT2	-1.1522	8.66902e-12	2.21721e-11	3080.95	2854	2564.43	1478.85	1394	953.246
FIT3	-1.94371	4.16076e-17	1.338e-16	8078.54	7991.93	6828.77	2721.3	1974.35	1258.55
FKH1	-1.5524	3.97355e-63	4.86498e-62	1101.27	1127.11	1112.54	395.479	372.585	371.589
FKH2	-0.325569	0.000133795	0.000217561	1785.08	1785.37	1644.17	1450.84	1366.14	1343.51
FKS1	-1.21617	1.593e-86	3.36201e-85	42885.5	42787.6	42716.2	19043.5	18041.9	18177
FKS3	-0.0725074	0.561356	0.595177	572.923	534.776	656.053	546.725	611.689	521.905
FLC1	1.10987	1.37484e-45	1.1169e-44	6495.66	6501.8	6158.18	13151.7	13540.7	14644.1
FLC2	0.106617	0.149537	0.174991	4627.96	4689.5	4508.35	4802.89	4849.41	5230.25
FLC3	-0.651243	1.66337e-21	6.44838e-21	3257.07	3146.45	3144.53	2030.05	2008.01	2040
FLO1	0.251017	0.0157799	0.0209059	632.716	574.698	578.491	757.349	662.76	703.031
FLO10	0.754343	1.6717e-05	2.92559e-05	176.117	231.179	217.338	407.803	362.138	287.561
FLO11	-0.654537	0.00816275	0.0111673	92.4069	108.626	112.305	80.6644	75.4455	44.8147
FLO5	-0.194263	0.169147	0.196592	405.503	419.651	448.411	405.562	402.763	308.101
FLO9	0.517374	0.000192192	0.000308037	442.466	384.37	388.623	606.103	643.028	491.095
FLR1	0.690319	5.93733e-12	1.52631e-11	652.284	631.333	647.974	1040.79	1122.4	956.047
FLX1	-0.314153	0.00695602	0.0096101	564.226	524.563	540.517	455.978	385.352	466.82
FMC1	-0.407451	0.00162584	0.00239999	366.366	317.523	325.603	274.483	247.229	239.012
FMN1	-0.429477	0.00119702	0.0017902	576.184	541.275	550.212	378.674	373.745	482.692
FMO1	1.24212	3.9171e-19	1.37463e-18	200.034	181.044	191.484	458.218	501.422	395.863
FMP10	-0.125798	0.306032	0.341548	537.047	583.983	559.1	499.671	457.316	580.724
FMP16	2.38093	5.05163e-22	1.99814e-21	159.81	220.966	207.643	939.964	697.581	1429.4
FMP23	1.17406	7.46716e-07	1.44415e-06	138.067	158.762	175.325	329.379	487.494	252.083
FMP25	0.955544	1.96584e-29	9.88818e-29	1104.53	1104.83	1022.86	2189.14	2042.83	2033.47
FMP27	-0.513648	1.29664e-07	2.63696e-07	6258.67	6417.31	6448.23	4825.3	3967.27	4601.91
FMP30	-0.0478516	0.659226	0.686879	554.441	574.698	572.027	594.9	554.815	498.564
FMP32	0.0494651	0.701514	0.726301	264.175	270.173	284.398	282.325	309.907	257.685
FMP33	1.51168	3.08008e-18	1.04329e-17	132.631	166.189	166.437	455.978	360.978	511.635
FMP40	1.50486	1.63215e-39	1.12591e-38	1195.85	1330.44	1270.9	3858.45	3811.74	3111.82
FMP41	-0.623531	9.95985e-11	2.40953e-10	1424.15	1297.02	1333.92	840.254	842.668	945.777
FMP42	-1.41919	2.13957e-64	2.71312e-63	2121.01	1964.56	2085.31	764.071	752.134	789.859
FMP45	4.4813	8.11675e-18	2.69487e-17	97.8426	131.837	127.656	3403.59	3485.58	1097.03
FMP46	1.56638	1.68693e-24	7.15049e-24	544.657	570.985	640.702	1715.24	1419.54	2068.01
FMP48	2.63753	1.18476e-114	4.20659e-113	294.615	381.585	334.49	2145.45	1992.92	2160.44
FMP49	0.617113	0.0623927	0.0771095	22.8299	18.5686	22.6225	32.4898	27.8568	37.3456
FMP52	-0.571949	4.27979e-09	9.44873e-09	2127.53	2231.95	2002.9	1329.84	1400.97	1546.11
FMS1	1.43417	7.29361e-53	6.99908e-52	741.43	860.655	789.365	2175.7	2067.21	2222.06
FMT1	0.402508	0.00011641	0.000190317	497.91	559.844	560.716	703.572	682.492	754.381
FOB1	-0.000373569	0.996917	0.997413	737.081	664.756	747.352	706.934	709.188	731.974
FOL1	-0.754603	3.78414e-18	1.27604e-17	2020.99	1863.36	1833.23	1109.13	1099.18	1177.32
FOL2	0.474117	7.9979e-08	1.64202e-07	1707.9	1743.59	1646.6	2220.51	2541.93	2319.16
FOL3	-0.446935	3.78831e-05	6.45028e-05	671.853	687.039	643.934	489.588	445.709	531.241
FOX2	1.50717	2.02251e-38	1.34152e-37	425.072	452.146	417.709	1371.29	1108.47	1200.66
FPK1	0.118456	0.22218	0.253945	3529.94	3899.41	3663.23	4315.54	4086.83	3643.06
FPR1	-0.589063	4.49381e-09	9.91036e-09	8537.31	8169.26	8067.36	5208.45	5094.31	6162.02
FPR2	-0.924832	1.10284e-16	3.5054e-16	989.297	860.655	875.815	457.098	458.477	517.236
FPR3	-1.35222	2.70473e-36	1.68306e-35	5785.76	5594.72	5108.65	2258.6	2299.35	1902.76
FPR4	-1.51472	1.12541e-72	1.68142e-71	5413.96	5071.09	4847.69	1823.91	1835.07	1707.63
FPS1	0.47607	0.000257345	0.000407807	1090.4	1198.6	1075.38	1833.99	1457.84	1389.26
FRA1	0.551963	4.92027e-08	1.02409e-07	4435.53	4926.25	4495.42	7362.86	6843.49	6112.54
FRD1	-0.319503	0.0589213	0.0730436	2809.17	2831.71	2632.29	2133.12	1702.75	2790.65
FRE1	-3.75581	0	0	12892.4	11316.6	11329.9	877.225	919.275	835.608
FRE2	-0.631967	4.0171e-07	7.91101e-07	403.329	352.804	377.312	227.429	258.836	244.614
FRE3	0.211326	0.112756	0.134054	726.21	680.54	651.206	796.561	912.31	675.022
FRE4	0.32388	0.0007888	0.00119929	694.683	679.611	660.901	859.3	898.382	790.793
FRE5	0.450117	0.00044414	0.000689869	1175.2	1349.94	1238.58	1950.51	1725.96	1468.62
FRE6	-0.325795	1.91998e-05	3.34265e-05	2807	2763.01	2669.46	2140.97	2297.03	2136.17
FRE7	-2.61365	2.26691e-46	1.89254e-45	1087.14	979.494	919.444	178.134	196.158	115.771
FRE8	0.46866	5.96043e-07	1.1613e-06	830.575	870.868	836.226	1146.11	1261.68	1106.36
FRK1	-0.0713984	0.454288	0.490311	1112.14	1165.18	1140.82	1068.8	1178.11	1009.26
FRM2	0.352654	0.274118	0.308345	52.1827	46.4215	45.2451	52.6559	91.6953	40.1465
FRQ1	-0.415329	0.000776929	0.00118214	762.085	820.733	751.391	499.671	604.725	644.211
FRS1	-1.33663	2.68194e-80	4.8907e-79	8689.51	8840.52	8505.27	3589.56	3386.92	3333.09
FRS2	-0.735304	6.57597e-25	2.81507e-24	7121.85	7066.28	6773.03	4194.55	4041.56	4351.69
FRT1	1.23746	2.46174e-53	2.40438e-52	1001.26	944.214	1009.13	2276.53	2408.45	2282.75
FRT2	1.03599	5.15943e-16	1.59868e-15	385.935	461.43	408.014	957.889	847.311	772.12
FSF1	-0.734335	1.2365e-13	3.441e-13	3387.53	3027.61	2851.25	1938.19	1761.94	1867.28
FSH1	0.156946	0.048893	0.0612278	1688.33	1682.32	1613.47	1846.32	1772.39	1934.5
FSH2	-0.430668	5.66121e-05	9.48143e-05	753.388	784.524	758.663	585.937	507.226	608.733
FSH3	-0.926901	2.26571e-08	4.80529e-08	415.288	346.305	420.133	190.458	178.748	250.215
FTH1	-0.715681	1.30239e-16	4.12662e-16	2363.44	2204.09	2085.31	1380.26	1346.41	1322.97
FTR1	-1.90928	3.26552e-61	3.81251e-60	10163.7	8688.25	8607.87	2723.54	2346.94	2240.74
FUB1	0.175853	0.0979733	0.117428	434.856	427.078	412.861	468.301	457.316	511.635
FUI1	1.22659	5.39282e-29	2.67031e-28	3447.32	3009.04	3328.74	7340.46	7000.18	8553.07
FUM1	-0.954118	3.3968e-11	8.40979e-11	3922.4	3852.06	3598.6	2002.04	1564.62	2300.49
FUN12	-1.14037	2.12662e-33	1.21097e-32	12195.5	12000.9	11263.6	5918.75	5056.01	5111.68
FUN14	0.708402	0.000431648	0.000671848	388.109	337.949	377.312	612.825	424.816	762.784
FUN19	1.93097	1.54538e-71	2.25858e-70	627.28	646.188	579.298	2398.64	2117.12	2542.3
FUN26	-1.15172	6.91897e-42	5.07447e-41	2667.84	2508.62	2504.64	1108.01	1224.54	1125.04
FUN30	-0.567432	1.30843e-11	3.31834e-11	4072.43	3753.64	3783.62	2601.43	2757.82	2476.01
FUR1	-1.9916	2.73712e-84	5.54405e-83	4058.29	3672.87	3735.14	975.815	863.561	1041.01
FUR4	1.13831	3.84544e-27	1.77862e-26	657.72	614.621	600.305	1406.02	1471.77	1243.61
FUS1	-0.662609	2.93944e-05	5.04478e-05	369.628	333.307	441.139	273.363	235.622	215.671
FUS2	0.545824	0.000829496	0.00125927	100.017	95.6283	100.186	146.764	147.409	138.179
FUS3	-0.401322	6.51689e-06	1.17702e-05	1015.39	961.854	1057.6	778.635	753.294	766.518
FYV10	0.618395	6.92655e-09	1.51316e-08	344.623	378.8	362.768	566.891	576.868	526.573
FYV12	1.50106	0.00288177	0.00415934	4.34856	5.57058	11.3113	19.0458	23.214	19.6064
FYV4	0.262264	0.0467839	0.0586963	429.42	375.086	382.159	421.247	464.28	534.042
FYV5	-0.418609	0.0358667	0.0455771	168.507	121.624	157.55	92.9881	113.749	126.975
FYV6	0.882615	5.51918e-08	1.14677e-07	145.677	149.477	154.318	327.139	264.64	239.012
FYV7	-0.679921	8.02976e-07	1.54948e-06	415.288	341.662	370.848	237.512	211.247	253.016
FYV8	0.419635	4.66137e-05	7.86582e-05	1074.09	1122.47	1087.5	1413.87	1630.78	1350.98
FZF1	0.622573	1.27154e-10	3.06145e-10	583.794	632.261	643.934	988.138	978.47	901.896
FZO1	0.479636	9.52545e-06	1.69904e-05	1082.79	1060.27	1140.01	1580.8	1654	1347.24
GAA1	-1.54304	9.96974e-46	8.15411e-45	2351.48	2228.23	2070.77	724.859	708.027	845.878
GAB1	-1.10557	2.58948e-26	1.15864e-25	931.679	878.295	957.418	423.488	463.119	401.465
GAC1	3.68709	2.95138e-134	1.52261e-132	460.947	590.482	530.014	8107.89	6039.12	6238.58
GAD1	0.878907	1.24164e-05	2.19267e-05	1522	2515.12	1941.5	3862.93	2875.05	4257.4
GAL1	0.915288	5.41397e-09	1.19048e-08	147.851	201.469	160.782	347.305	318.032	298.765
GAL10	1.10027	5.39293e-21	2.03958e-20	390.283	456.788	477.497	957.889	1005.17	884.157
GAL11	0.643869	2.55276e-10	6.0449e-10	2118.84	2361	2243.67	3840.52	3479.78	3189.31
GAL2	0.652664	0.000177438	0.000285681	141.328	129.98	147.854	265.52	192.676	201.666
GAL3	1.21896	4.55946e-24	1.91117e-23	198.947	202.398	191.484	477.264	474.726	428.541
GAL4	1.29352	1.31241e-28	6.42474e-28	612.06	635.046	624.544	1598.72	1669.09	1323.9
GAL7	0.5717	0.0198474	0.0260432	53.2699	46.4215	53.3245	90.7474	78.9276	58.8193
GAL80	0.203923	0.0110001	0.0148439	1324.14	1268.24	1310.49	1465.4	1566.95	1463.95
GAL83	-0.39507	5.97112e-05	9.96452e-05	1445.9	1599.69	1609.43	1248.06	1207.13	1088.62
GAP1	3.16278	4.96531e-57	5.34235e-56	410.939	413.152	439.524	3212.01	5132.62	2976.44
GAR1	-1.18694	1.08223e-08	2.33299e-08	2374.31	2149.32	1753.25	1094.57	1036.51	627.406
GAS1	-2.9568	2.45076e-199	3.08183e-197	58692.5	53068.2	53034.5	6810.54	6614.83	7796.83
GAS2	0.807191	7.33475e-12	1.88154e-11	940.376	795.665	940.451	1570.71	1409.09	1701.09
GAS3	-3.4715	2.4222e-181	2.39679e-179	6327.16	5733.99	5460.92	548.966	580.35	452.815
GAS4	1.25488	1.42806e-09	3.23929e-09	48.9213	42.7078	43.6292	108.673	105.624	107.369
GAS5	-1.248	1.18153e-38	7.91533e-38	5403.09	5177.86	4969.69	2240.68	1967.39	2335.97
GAT1	2.1527	2.17893e-110	7.30667e-109	472.906	476.285	542.133	2251.88	2263.37	2128.7
GAT2	0.260099	0.0280824	0.0361573	566.4	668.47	561.524	683.406	689.456	776.788
GAT4	-0.565327	0.160164	0.18674	25.0042	22.2823	17.7748	16.8051	13.9284	13.071
GBP2	-0.775042	1.12304e-13	3.13246e-13	2886.36	2810.36	2632.29	1700.67	1731.76	1436.87
GCD1	-1.10716	2.16529e-30	1.12379e-29	3723.45	3719.29	3717.37	1715.24	1561.14	1900.89
GCD10	-0.295536	0.00178496	0.00262588	1549.17	1445.57	1510.86	1293.99	1116.59	1258.55
GCD11	-1.06497	5.8791e-22	2.32088e-21	6454.35	6087.72	5688.76	3215.37	2930.77	2569.38
GCD14	-0.401991	0.000166975	0.00026977	850.144	759.456	775.63	616.186	550.172	635.809
GCD2	-0.712169	1.98897e-17	6.48242e-17	3546.25	3412.91	3438.63	2175.7	1954.62	2213.66
GCD6	-0.344116	5.99549e-06	1.08675e-05	3245.11	3033.18	2953.86	2408.73	2435.15	2426.53
GCD7	-0.679535	4.60978e-16	1.43278e-15	2465.63	2272.8	2329.31	1400.42	1472.93	1536.77
GCG1	0.198132	0.0242817	0.031526	832.749	926.574	896.014	1018.39	1019.09	1011.13
GCN1	-1.1289	6.41605e-48	5.61265e-47	19620.7	20241.6	19911.1	9516.15	8470.79	9343.87
GCN2	-0.0785117	0.262454	0.296051	2437.37	2371.21	2436.77	2244.04	2272.65	2343.44
GCN20	-1.00768	2.65996e-48	2.35418e-47	5742.27	5759.98	5588.57	2900.56	2728.81	2869.07
GCN3	-0.820419	4.92852e-14	1.39861e-13	1473.07	1350.87	1398.56	786.478	716.152	885.09
GCN4	0.198091	0.00405865	0.00574396	9784.26	9349.29	9692.95	10666.7	11468.9	10933.9
GCN5	-0.412351	1.8142e-05	3.16764e-05	877.322	823.518	811.179	597.14	625.617	661.951
GCR1	-0.853814	8.0478e-15	2.36037e-14	2736.33	3075.89	2983.75	1627.85	1442.75	1794.46
GCR2	0.205277	0.0169793	0.0224359	1456.77	1446.49	1405.02	1772.38	1619.18	1575.98
GCS1	-0.58324	4.66275e-14	1.32444e-13	2356.92	2334.07	2267.1	1532.62	1491.5	1617.06
GCV1	0.230384	0.046847	0.058751	1100.19	1049.13	990.544	1066.56	1339.45	1275.35
GCV2	0.307528	0.000266357	0.000421202	1793.78	1916.28	1870.4	2192.5	2451.4	2265.01
GCV3	-0.621801	4.11186e-08	8.60583e-08	2020.99	1954.35	1834.85	1166.27	1436.95	1173.59
GCY1	1.82939	9.27718e-13	2.48324e-12	384.848	547.774	411.245	1568.47	999.363	2207.12
GDA1	-1.8753	2.58537e-127	1.16458e-125	7682.82	7126.63	7105.09	2043.5	2019.62	1911.16
GDB1	3.73856	4.69457e-79	8.21345e-78	659.894	999.92	852.385	14301.1	10153.8	9095.52
GDE1	0.153991	0.0707574	0.0868032	1629.62	1832.72	1686.99	1877.69	1882.66	1969.05
GDH1	0.451309	2.75097e-05	4.73883e-05	5478.1	5461.96	4977.77	7453.61	7926.42	6385.16
GDH2	1.78371	2.18411e-40	1.53651e-39	1456.77	1627.54	1668.41	5061.69	6474.39	4835.32
GDH3	2.15382	2.40927e-56	2.55129e-55	521.827	507.851	456.49	2596.94	2034.71	1977.45
GDI1	0.458896	4.53054e-06	8.29935e-06	3051.6	3335.85	3172.81	4209.11	4065.93	4863.33
GDS1	-0.444439	5.76916e-07	1.12663e-06	1885.1	2082.47	2121.67	1427.31	1515.87	1533.04
GDT1	-1.5745	2.67909e-62	3.22774e-61	3690.84	3269.93	3269.76	1085.61	1144.45	1202.53
GEA1	-1.00398	1.15898e-26	5.26381e-26	2292.78	2120.54	2183.88	1023.99	1074.81	1187.59
GEA2	-0.968795	1.12148e-40	7.96379e-40	4089.82	3965.33	3910.47	1981.88	2016.14	2112.83
GEF1	-0.957465	3.22704e-21	1.2297e-20	2060.13	1985.91	1914.03	970.213	959.899	1135.31
GEM1	0.230559	0.0219781	0.028708	757.737	843.943	792.597	914.196	1010.97	886.958
GEP3	0.0624844	0.55152	0.585881	767.521	768.74	711.802	812.245	706.866	825.338
GEP4	-0.0105937	0.928058	0.936279	454.425	375.086	421.749	420.127	405.084	415.47
GEP5	0.17565	0.109172	0.129998	471.819	482.784	504.967	556.808	591.957	503.232
GEP7	-0.090465	0.513972	0.549669	329.403	297.098	302.172	322.657	299.461	251.149
GET1	-1.52446	5.95795e-45	4.74435e-44	1349.14	1177.25	1192.53	422.368	408.566	459.351
GET2	-0.480261	1.86083e-08	3.9591e-08	1862.27	1854.08	1695.07	1310.8	1245.43	1320.17
GET3	-0.76963	1.83243e-12	4.81102e-12	6008.62	5868.61	5912.56	3392.38	3083.98	3954.9
GET4	-0.895923	1.27299e-09	2.89953e-09	1544.83	1461.35	1430.07	777.515	645.349	957.914
GEX2	1.39242	3.91557e-21	1.48644e-20	129.37	103.984	116.344	323.778	304.103	288.495
GFA1	-1.33618	6.82042e-71	9.64123e-70	4896.48	5040.45	4825.06	2036.78	1945.33	1866.35
GFD1	0.785238	5.83286e-18	1.9527e-17	728.384	732.532	709.378	1174.11	1322.04	1243.61
GFD2	0.721038	1.24668e-05	2.20028e-05	1370.88	1227.39	1291.91	2259.72	1611.05	2538.57
GGA1	0.268642	0.0647096	0.0797931	1017.56	1298.87	1182.84	1593.12	1445.07	1181.05
GGA2	-1.79799	1.17604e-114	4.20033e-113	3524.51	3463.05	3453.17	966.852	976.149	1056.88
GGC1	1.08231	9.63198e-10	2.20808e-09	1093.66	1051.91	1083.46	2246.28	2886.66	1706.69
GIC1	-0.502958	4.91629e-05	8.27516e-05	400.068	397.368	408.822	285.686	251.872	311.836
GIC2	-2.0697	8.76879e-20	3.14675e-19	836.011	845.8	893.59	205.022	280.889	129.776
GID7	0.609463	2.09323e-06	3.92872e-06	705.554	768.74	786.133	1267.1	1215.25	970.985
GID8	1.24749	1.22445e-17	4.01892e-17	346.798	396.44	352.265	946.686	945.971	711.433
GIM3	-0.634095	5.84134e-13	1.57826e-12	1226.29	1168.89	1152.94	799.922	741.687	744.111
GIM4	-1.12411	3.21048e-15	9.63144e-15	983.862	793.808	951.762	357.388	422.495	470.554
GIM5	-1.10082	2.871e-28	1.38524e-27	791.438	732.532	778.862	349.546	364.46	359.451
GIN4	-2.40959	6.35666e-40	4.42037e-39	1947.07	1882.86	2010.17	296.89	492.137	311.836
GIP1	1.02478	2.87765e-05	4.94576e-05	107.627	102.127	103.417	263.28	239.104	136.311
GIP2	2.96619	8.29119e-61	9.56895e-60	230.474	292.456	256.119	2547.65	1918.64	1628.27
GIP3	0.834671	8.69074e-16	2.66687e-15	4039.81	4405.4	4517.24	7977.93	8286.24	6860.38
GIP4	0.443503	5.71641e-05	9.57122e-05	943.638	998.991	1031.75	1390.34	1467.13	1192.26
GIR2	-0.498628	3.95674e-06	7.2858e-06	1597.01	1509.63	1438.15	1158.43	1107.31	952.313
GIS1	1.19747	3.33411e-15	9.99239e-15	1086.05	1432.57	1410.68	3464.09	2976.04	2577.78
GIS2	-0.845064	1.05915e-17	3.49918e-17	6372.82	6133.21	5914.18	3226.57	3811.74	3217.32
GIS3	1.13921	4.53816e-40	3.16674e-39	1549.17	1605.26	1757.29	3728.49	3490.23	3606.65
GIS4	1.11997	1.38886e-23	5.74584e-23	1429.59	1292.38	1399.37	2901.68	2690.5	3361.1
GIT1	1.22934	3.42601e-07	6.7868e-07	80.4484	59.4196	71.9073	163.569	211.247	122.307
GLC3	2.40764	2.36294e-32	1.29426e-31	3164.66	5617.93	4107.61	27030.4	21460.2	19912.7
GLC7	-0.0735777	0.429886	0.466689	4253.98	4315.34	4336.26	3954.79	3790.85	4515.08
GLC8	0.316398	3.19367e-05	5.46554e-05	1707.9	1838.29	1744.36	2213.79	2230.87	2145.5
GLE1	0.555626	3.86668e-08	8.10111e-08	883.845	859.727	959.842	1279.43	1440.43	1257.61
GLE2	-0.934277	1.08586e-26	4.93542e-26	1491.56	1429.78	1356.54	762.95	737.045	737.575
GLG1	0.960218	2.62453e-11	6.52725e-11	976.252	1337.87	1272.52	2459.14	2467.65	2057.74
GLG2	0.0637891	0.675981	0.702396	340.275	397.368	407.206	470.542	386.513	342.646
GLK1	1.03829	2.72103e-14	7.82848e-14	15562.4	20771.8	17574.5	41610.5	33373.6	35736
GLN1	-0.105852	0.43073	0.467521	15392.8	14937.5	15237.1	12406.6	12830.4	17103.3
GLN3	1.26124	5.80175e-20	2.10327e-19	720.774	798.45	770.782	1855.28	2119.44	1519.03
GLN4	-1.34059	2.3011e-42	1.71686e-41	7595.85	7231.55	6773.03	3095.49	2603.45	2828.93
GLO1	-0.318292	0.0106982	0.0144623	2648.27	2765.79	2713.09	2190.26	1830.42	2494.69
GLO2	0.369944	0.000266457	0.000421251	932.766	1024.99	962.266	1254.78	1154.9	1362.18
GLO3	-0.249111	0.000857256	0.00129945	3212.5	3162.23	3077.47	2672.01	2529.17	2748.64
GLO4	0.871266	4.01286e-17	1.29113e-16	416.375	457.716	424.98	846.976	767.223	763.717
GLR1	-0.573309	0.000140277	0.000227672	3101.61	3000.69	2816.51	2042.38	2377.11	1576.92
GLT1	0.500645	2.89268e-10	6.83643e-10	15386.3	15161.3	14910.7	22225.3	22264.6	19828.6
GLY1	1.14032	6.95416e-45	5.51581e-44	11393.2	10311.1	10951.7	22646.5	24973.6	24360.5
GMC1	0.212315	0.0806043	0.0980112	712.077	760.385	772.398	886.188	968.024	750.646
GMC2	-0.316202	0.494844	0.530152	17.3942	13.9265	20.1987	7.84237	19.7319	14.0046
GMH1	0.203137	0.0836144	0.101467	754.475	656.4	615.656	798.801	717.313	812.267
GNA1	-0.26391	0.0189123	0.0249083	537.047	526.42	504.967	444.774	468.923	393.996
GND1	-1.2032	1.9947e-14	5.75802e-14	20056.6	20250.9	18858.3	8841.71	6564.92	10286.8
GND2	3.11663	1.70663e-35	1.03739e-34	89.1455	82.6303	78.3709	719.257	467.762	977.521
GNP1	0.502161	3.21393e-07	6.37714e-07	7097.94	6498.08	6570.23	10347.4	9615.24	8599.76
GNT1	-0.310379	0.000960067	0.0014466	1889.45	1816.01	1922.11	1371.29	1585.52	1580.65
GON7	-0.104757	0.37296	0.409977	696.857	713.963	617.272	654.278	668.563	563.918
GOR1	-0.0283214	0.891435	0.902651	283.744	404.796	319.139	280.085	280.889	425.74
GOS1	0.0766529	0.502769	0.538357	801.222	890.365	941.259	880.586	872.847	1023.27
GOT1	-0.9746	5.82764e-24	2.43599e-23	859.928	792.88	813.603	411.164	419.013	423.872
GPA1	-0.280548	0.00941699	0.0127991	2346.05	1973.84	2208.12	1691.71	1722.48	1956.91
GPA2	1.13188	3.97471e-13	1.08264e-12	2733.07	3119.53	2772.07	6421.78	7536.43	4945.49
GPB1	0.713444	1.16564e-15	3.55523e-15	1694.85	1803.01	1744.36	2984.58	2980.68	2634.73
GPB2	0.100093	0.257039	0.29054	1965.55	2078.76	2014.21	2182.42	2308.63	2006.39
GPC1	1.8852	3.34683e-73	5.10138e-72	500.084	537.561	519.51	1742.13	1940.69	2069.88
GPD1	-0.0774803	0.628806	0.658593	7208.83	8960.28	7774.88	9099.39	7577.05	6018.24
GPD2	0.225789	0.121692	0.144168	4308.34	4670.01	4078.52	5422.44	5812.79	4036.12
GPG1	3.20667	2.81902e-40	1.97397e-39	148.938	205.183	189.06	1413.87	1230.34	2375.18
GPH1	2.26074	1.46952e-05	2.58376e-05	1310	2630.24	1838.89	8996.32	4524.41	14175.5
GPI1	-0.394978	0.00040521	0.000631676	857.754	851.371	736.848	640.834	572.225	644.211
GPI10	-0.694109	1.52991e-13	4.23991e-13	1158.89	1087.19	1039.02	672.203	703.384	654.481
GPI11	-0.804078	3.66961e-09	8.14071e-09	679.463	539.418	611.616	309.213	362.138	375.323
GPI12	0.367083	1.90304e-05	3.31507e-05	706.641	723.247	681.908	906.354	914.632	901.896
GPI13	-1.3302	9.72505e-36	5.94735e-35	3158.14	3045.25	3086.36	1176.36	1118.91	1395.79
GPI14	-0.776468	4.45161e-16	1.38433e-15	1275.22	1148.47	1225.66	710.295	670.885	746.912
GPI15	-0.434125	0.000784594	0.0011932	688.16	570.985	639.087	423.488	454.994	523.772
GPI16	-0.849916	3.01204e-37	1.93206e-36	4891.04	4736.85	4728.11	2694.41	2604.61	2664.61
GPI17	-0.914947	5.51886e-29	2.72824e-28	2132.97	2045.33	1989.98	1043.04	1104.99	1121.3
GPI18	0.531685	4.39873e-07	8.65691e-07	1225.21	1075.12	1194.15	1527.02	1799.09	1724.43
GPI19	0.124084	0.277483	0.311665	292.441	309.167	302.172	342.824	316.871	325.84
GPI2	-0.485445	1.59314e-05	2.79459e-05	420.723	431.72	462.146	329.379	301.782	309.035
GPI8	-1.11692	1.22894e-34	7.27959e-34	1770.95	1667.46	1811.42	788.718	771.866	858.015
GPM1	-2.29441	9.47448e-09	2.05417e-08	133583	136215	132587	25074.3	15507	41444.3
GPM2	1.41644	1.24661e-07	2.53863e-07	246.781	290.599	260.159	677.805	422.495	1027
GPM3	-1.21822	1.76491e-16	5.56873e-16	797.961	733.46	706.146	320.417	261.158	377.19
GPN2	0.24388	0.071945	0.0881747	383.76	324.022	329.643	429.09	439.905	359.451
GPN3	-0.226908	0.0898851	0.108509	693.595	668.47	684.332	543.364	513.029	689.026
GPP1	-1.62184	3.00336e-60	3.4399e-59	31771.7	31016.1	30399	9647.23	11330.8	9302.79
GPP2	1.82541	8.9602e-31	4.70703e-30	2309.09	2536.47	2471.51	8306.19	6900.36	10724.7
GPR1	-0.0963568	0.192476	0.222394	2586.31	2592.18	2583.01	2314.62	2423.54	2519.89
GPT2	1.26012	3.45398e-28	1.66254e-27	1884.01	1979.41	1900.29	5311.52	4262.09	4233.12
GPX1	1.61348	2.72235e-10	6.44144e-10	194.598	212.611	203.603	551.206	408.566	907.498
GPX2	-1.93929	4.20622e-47	3.59106e-46	1103.45	1151.25	1203.03	247.595	348.21	306.234
GRC3	-0.446544	0.000541356	0.000834856	864.276	830.017	833.802	612.825	525.797	713.301
GRE1	1.90953	2.04405e-33	1.16726e-32	177.204	181.044	172.093	627.389	565.261	796.395
GRE2	-0.199555	0.288226	0.32289	1138.24	1114.12	1183.64	1156.19	1146.77	691.827
GRE3	0.4877	0.000143231	0.00023228	1112.14	1297.95	1205.46	1622.25	1493.82	1952.24
GRH1	0.627757	7.55709e-15	2.22185e-14	2522.16	2802	2536.96	4064.59	3947.54	4134.16
GRR1	-0.0402712	0.697975	0.72301	2015.56	2073.19	2114.4	2044.62	2207.65	1784.19
GRS1	-1.39599	1.0973e-95	2.72564e-94	13935	13156.8	13358.6	5084.1	5260.29	5026.72
GRS2	0.329662	0.0264866	0.0342561	568.574	569.128	606.769	631.871	668.563	889.759
GRX1	0.771749	0.000764765	0.00116422	1440.46	1508.7	1442.19	2210.43	1705.07	3579.57
GRX2	0.416811	1.30109e-06	2.4821e-06	1095.84	1166.11	1224.04	1603.2	1532.12	1522.77
GRX3	-0.676842	1.01192e-12	2.70262e-12	1882.93	1818.8	1769.41	1052	1239.63	1130.64
GRX4	-0.0868365	0.401521	0.438657	489.213	465.144	454.067	450.376	452.673	422.939
GRX5	-0.703534	5.27171e-12	1.36099e-11	1042.57	1018.49	1014.78	583.696	609.368	692.761
GRX6	0.503685	0.000757371	0.00115354	476.167	443.79	420.133	593.779	762.58	544.312
GRX7	-0.536424	3.09344e-08	6.51727e-08	837.098	786.381	775.63	535.522	535.083	580.724
GRX8	1.01511	1.9714e-13	5.44831e-13	191.337	164.332	206.835	357.388	403.924	377.19
GSC2	3.61123	7.10667e-267	1.58874e-264	3986.54	4490.82	4204.56	47959.4	49435.4	57594.4
GSF2	-0.566462	7.92109e-15	2.3266e-14	6318.46	5985.59	5889.13	4238.24	4063.61	3982.91
GSH1	1.68871	5.80113e-71	8.27793e-70	3341.87	3524.32	3536.39	11075.7	12245.4	10220.6
GSH2	-1.39916	6.79044e-52	6.47506e-51	1969.9	2033.26	1929.38	810.005	698.741	740.376
GSM1	2.0355	6.04276e-43	4.57069e-42	154.374	218.181	200.371	827.93	817.133	713.301
GSP1	-1.27147	2.26025e-35	1.36839e-34	15717.9	14769.5	14541.4	5879.54	5777.97	6991.09
GSP2	1.06797	5.33985e-08	1.11028e-07	554.441	654.543	597.073	1129.3	973.827	1681.49
GSY1	-0.464912	0.0444061	0.0558872	4785.59	9086.55	6448.23	6183.15	4048.52	4491.74
GSY2	0.92367	2.62208e-05	4.52585e-05	3071.17	5606.79	4454.22	10359.8	7061.7	7492.46
GTB1	-0.654015	2.37984e-18	8.07913e-18	2441.72	2386.99	2471.51	1486.69	1564.62	1587.19
GTF1	1.04692	1.53316e-25	6.70589e-25	428.333	425.221	399.934	908.594	814.812	863.617
GTO1	1.96864	3.10315e-32	1.69354e-31	186.988	216.324	212.49	768.552	979.631	667.552
GTO3	1.02155	2.66917e-09	5.97814e-09	341.362	418.722	394.278	846.976	899.543	601.264
GTR1	0.741305	8.95934e-16	2.7465e-15	505.52	530.134	488	852.577	836.865	856.148
GTR2	0.157408	0.0998799	0.119571	608.798	621.12	651.206	685.647	675.527	736.642
GTS1	0.317725	0.000902562	0.00136333	1270.87	1255.24	1173.95	1586.4	1618.02	1407.93
GTT1	1.73177	2.34554e-15	7.0753e-15	783.828	898.721	867.736	2427.77	2066.05	3975.44
GTT2	2.30855	5.34042e-38	3.50759e-37	227.212	273.887	214.914	1243.58	1391.68	913.1
GTT3	-0.922232	5.64978e-15	1.67085e-14	1048	1111.33	1108.5	592.659	638.385	496.696
GUA1	-0.622555	5.28656e-18	1.77374e-17	12222.7	12010.2	11666.8	8178.47	7599.1	7540.07
GUD1	0.782976	1.91577e-11	4.79817e-11	617.496	624.834	590.61	1076.65	1159.54	919.635
GUF1	0.616768	1.5066e-06	2.8615e-06	320.706	340.734	320.755	545.605	526.958	436.01
GUK1	-1.24808	5.57046e-39	3.76943e-38	4069.17	3705.37	3730.29	1524.78	1555.34	1759.91
GUP1	-1.63134	1.55664e-70	2.19018e-69	2274.3	2372.14	2242.86	764.071	679.01	778.656
GUP2	0.585501	0.000500955	0.000773935	180.465	124.41	167.245	227.429	237.944	241.813
GUS1	-1.78304	5.09734e-82	9.67532e-81	16229.9	16273.5	15843	4796.17	4200.57	5048.19
GUT1	1.69942	4.7298e-58	5.22876e-57	1305.66	1404.72	1349.27	4942.93	4186.65	4058.53
GUT2	2.75449	1.76778e-73	2.7082e-72	1106.71	1339.73	1216.77	9484.78	8684.36	6558.82
GVP36	-1.04751	2.21176e-28	1.07144e-27	4605.13	4634.72	4545.51	2220.51	2011.49	2434
GWT1	-1.42395	2.83559e-29	1.41568e-28	1104.53	1114.12	1145.67	406.683	488.655	361.319
GYL1	0.157185	0.066917	0.0823971	957.77	1012.92	1027.71	1108.01	1078.29	1157.71
GYP1	1.08498	5.46606e-29	2.70435e-28	937.115	1037.06	972.769	1978.52	2263.37	2012.93
GYP5	-0.124284	0.21347	0.244836	1446.98	1634.97	1581.96	1528.14	1438.11	1316.43
GYP6	0.214193	0.0446947	0.056227	1290.44	1248.74	1355.74	1562.87	1331.32	1622.67
GYP7	0.681008	1.45463e-10	3.4925e-10	2368.88	2942.2	2487.67	4033.22	4172.72	4298.48
GYP8	0.521669	3.73335e-07	7.38594e-07	570.749	575.627	551.828	793.2	759.098	882.29
GZF3	0.790924	9.80413e-14	2.74352e-13	770.782	822.589	921.06	1373.53	1438.11	1542.37
HAA1	0.0964909	0.199756	0.230012	3124.44	3077.75	2992.64	3401.35	3313.8	3116.49
HAC1	0.217778	0.00729795	0.0100595	31769.5	31734.7	31884.8	35278.3	35560.4	40089.6
HAL1	1.68779	2.79872e-17	9.04824e-17	165.245	138.336	169.669	527.679	622.135	377.19
HAL5	-0.0911488	0.518135	0.553828	3851.74	4832.48	4307.98	4197.91	4606.82	3395.65
HAL9	0.557443	8.27877e-10	1.90582e-09	949.073	944.214	942.875	1437.39	1454.36	1284.69
HAM1	-1.553	1.07967e-36	6.78843e-36	1358.93	1308.16	1270.9	431.33	391.156	516.303
HAP1	1.53631	1.68221e-55	1.75066e-54	10662.7	11367.7	11379.9	35494.6	32260.5	29158.5
HAP2	0.853998	2.48634e-10	5.89688e-10	378.325	389.941	381.351	738.303	763.741	578.857
HAP3	-0.125824	0.268771	0.302894	422.897	392.726	399.934	397.72	371.424	345.447
HAP4	-1.24592	3.00634e-10	7.0967e-10	5085.64	5326.41	5273.47	2242.92	1512.39	2856
HAP5	0.35407	0.00223113	0.00325213	417.462	421.507	366	534.401	526.958	478.024
HAS1	-0.672771	9.84756e-11	2.38427e-10	4150.7	3885.48	3988.84	2482.67	2254.08	2802.79
HAT1	0.080017	0.477046	0.512449	372.889	415.937	438.716	426.849	435.263	437.877
HAT2	-0.532921	0.000151996	0.00024603	1154.54	1222.74	1175.56	935.483	864.722	658.216
HBN1	1.14195	3.73247e-06	6.88756e-06	213.079	191.257	153.51	388.757	561.779	280.092
HBS1	-0.664127	5.14407e-12	1.32861e-11	2017.73	1881.93	1798.49	1172.99	1130.52	1288.42
HBT1	2.55933	7.39044e-61	8.54573e-60	789.264	838.373	852.385	5590.49	5283.51	3750.43
HCA4	-0.267954	0.00423254	0.00597884	3504.94	3130.67	3298.04	2972.26	2584.88	2691.68
HCH1	-0.507382	0.00322989	0.00462858	2410.19	2396.28	2299.42	1560.63	1295.34	2139.9
HCM1	-1.04419	6.41905e-34	3.72194e-33	1302.39	1260.81	1339.58	622.908	648.831	621.804
HCR1	-1.11582	1.32169e-62	1.59874e-61	4929.09	4869.62	4784.67	2291.09	2215.78	2222.06
HCS1	-0.51045	3.80243e-06	7.00808e-06	631.628	641.545	643.934	433.571	413.209	496.696
HDA1	0.0524208	0.521271	0.556884	1402.41	1364.79	1354.93	1500.13	1403.29	1371.52
HDA2	0.00554786	0.952925	0.958902	699.031	787.309	737.656	742.784	738.205	752.514
HDA3	-0.207518	0.0937246	0.112761	606.624	530.134	547.789	479.505	435.263	540.577
HED1	0.514309	0.242474	0.274982	30.4399	15.7833	14.5431	32.4898	16.2498	36.4119
HEF3	3.04124	6.41211e-194	7.30255e-192	369.628	365.802	360.345	3256.82	2987.64	2774.78
HEH2	-0.577206	1.49249e-05	2.62185e-05	838.185	834.659	746.544	632.991	508.387	480.824
HEK2	-1.88017	1.71967e-138	9.35126e-137	3235.33	3313.57	3342.48	896.271	874.007	915.901
HEL1	0.905129	6.67221e-15	1.96744e-14	460.947	520.85	540.517	1030.71	958.738	867.351
HEL2	-0.680315	2.78192e-09	6.22375e-09	1144.76	1210.67	1131.13	827.93	665.081	683.424
HEM1	0.321717	0.000199783	0.000319865	5817.29	5873.25	5410.02	7273.24	6598.58	7496.19
HEM12	-0.708755	1.96275e-06	3.69416e-06	1285	1362.01	1283.02	814.486	636.064	951.379
HEM13	1.24172	0.0149173	0.0198502	2206.89	2436.2	2172.57	4418.61	2681.22	9017.09
HEM14	0.620876	0.000275971	0.000435721	962.119	966.496	937.219	1335.44	1181.59	1886.89
HEM15	0.746178	2.53376e-06	4.7276e-06	1856.84	2031.41	1926.15	3151.51	2581.4	4017.45
HEM2	0.581109	3.77578e-10	8.86105e-10	2777.64	2733.3	2629.87	3880.85	3832.63	4460
HEM25	-0.438605	0.00274402	0.00396717	256.565	260.889	227.841	200.541	161.337	186.728
HEM3	-0.389415	0.000172277	0.000277816	1554.61	1506.84	1581.15	1176.36	1060.88	1304.29
HEM4	-0.37551	0.00739486	0.0101884	342.449	331.45	344.994	238.632	239.104	305.3
HER1	0.81929	9.83311e-10	2.25247e-09	1311.09	1574.62	1464.81	2893.83	2623.18	2164.18
HER2	0.0591833	0.762574	0.782939	85.8841	88.2009	103.417	109.793	95.1774	85.8949
HES1	6.55197	6.58582e-239	1.24225e-236	110.888	135.551	109.881	9136.36	9710.42	14586.3
HFA1	0.281398	0.000220249	0.000351421	2279.73	2270.01	2214.58	2605.91	2855.32	2758.91
HFD1	0.811716	8.86106e-13	2.37607e-12	922.982	1097.4	1125.47	1978.52	1833.91	1716.03
HFI1	-0.339418	0.00124739	0.00186183	745.778	698.18	807.14	568.012	587.314	623.671
HFM1	0.152217	0.121937	0.144429	533.786	572.842	530.014	609.464	627.939	582.591
HGH1	-0.841152	3.4902e-14	9.98427e-14	1076.27	948.856	1004.28	550.086	518.833	619.003
HHF1	-2.21119	4.66043e-160	3.5163e-158	8366.63	7472.01	7569.66	1668.18	1693.46	1692.69
HHF2	-2.54019	1.3426e-66	1.78108e-65	10101.7	9158.97	9221.91	1469.88	2021.94	1407
HHO1	-1.85114	7.36211e-41	5.26513e-40	2182.98	2236.59	2172.57	607.223	724.277	498.564
HHT1	-0.882352	1.92203e-24	8.12422e-24	9747.3	8916.65	8633.73	4709.9	4903.96	5191.04
HHT2	-1.52139	1.54616e-59	1.74441e-58	10945.3	10180.2	10691.6	3615.33	4055.49	3415.25
HIF1	-0.964608	2.22748e-23	9.15251e-23	886.019	946.071	870.16	464.94	443.387	475.223
HIM1	0.677097	6.00957e-06	1.08898e-05	210.905	181.044	193.099	298.01	358.656	279.158
HIP1	-0.466472	4.30806e-06	7.90378e-06	4752.98	4728.5	4707.1	3587.32	2999.25	3679.47
HIR1	-0.315215	0.000376519	0.000588469	879.496	868.083	840.266	709.174	665.081	703.964
HIR2	-0.2147	0.110855	0.131873	422.897	401.082	410.437	408.924	348.21	308.101
HIR3	-0.339889	1.26009e-05	2.22265e-05	2013.38	1909.78	2014.21	1561.75	1512.39	1615.2
HIS1	-0.077935	0.458171	0.493931	5149.78	4880.76	4884.85	4427.58	5339.22	4365.7
HIS2	0.0320468	0.735744	0.757757	939.289	978.566	1006.7	947.806	1077.13	968.184
HIS3	1.35204	1.22526e-26	5.56065e-26	1225.21	1201.39	1214.35	3008.11	3621.38	2667.41
HIS4	2.30774	4.80474e-50	4.39416e-49	4486.63	5008.88	4822.64	23188.8	28922.3	18784.8
HIS5	1.79436	5.14102e-22	2.03217e-21	1044.74	1012.92	1006.7	3219.85	4689.23	2721.56
HIS6	-1.50799	1.29117e-29	6.54364e-29	421.81	412.223	384.583	153.486	143.927	131.643
HIS7	0.411585	0.00553355	0.00772624	1253.47	1226.46	1123.05	1713	1818.82	1262.28
HIT1	0.481172	0.000498734	0.000770701	176.117	186.615	161.59	230.79	256.515	243.68
HKR1	-0.324698	0.000167681	0.000270839	2750.46	2887.42	2895.68	2452.42	2163.55	2199.66
HLJ1	0.468289	1.46965e-06	2.7922e-06	696.857	737.174	664.133	906.354	999.363	995.26
HLR1	-0.0910064	0.561694	0.595432	319.619	281.314	309.444	233.03	333.121	288.495
HMF1	-0.225591	0.0246555	0.0319769	1966.64	1979.41	2011.79	1563.99	1634.27	1894.36
HMG1	0.756698	3.39012e-21	1.29103e-20	5700.96	5351.47	5060.98	8885.4	9398.19	8936.8
HMG2	0.0941395	0.296353	0.331318	4798.64	4728.5	4733.77	5040.4	4652.09	5526.21
HMI1	-0.67691	9.43853e-08	1.93122e-07	344.623	338.877	348.225	220.707	192.676	230.609
HMO1	-0.52869	2.7239e-13	7.487e-13	3613.65	3433.34	3693.13	2523	2454.88	2467.61
HMRA1	0.299583	0.0211159	0.0276536	641.413	626.691	689.987	738.303	732.402	937.374
HMS1	3.01862	9.46752e-96	2.3614e-94	125.021	129.052	92.914	871.623	950.613	972.853
HMS2	0.372611	0.00152692	0.00226006	1243.69	1230.17	1365.43	1705.15	1830.42	1439.67
HMT1	-0.781287	4.42796e-06	8.11882e-06	4188.75	3644.09	3936.32	2028.93	1875.69	2940.03
HMX1	2.53827	1.61367e-38	1.07388e-37	143.502	173.617	163.205	916.437	1174.63	704.898
HNM1	0.694674	2.19044e-14	6.31098e-14	3986.54	3623.66	3456.4	5858.25	6308.41	5740.95
HNT1	-0.299168	0.00024344	0.000386889	4278.98	4224.36	4324.94	3414.79	3278.98	3728.96
HNT2	-0.234443	0.0230021	0.0299937	450.076	448.432	454.067	390.998	367.942	390.261
HNT3	0.148091	0.276671	0.310869	207.644	188.471	201.179	215.105	208.926	236.211
HO	-3.99512	7.51644e-146	4.492e-144	1244.78	1090.91	1229.7	91.8677	66.1599	66.2884
HOC1	-1.27407	5.0417e-57	5.4149e-56	3679.97	3571.67	3487.1	1401.54	1484.54	1551.71
HOF1	-2.74943	6.62979e-136	3.47978e-134	1179.55	1176.32	1116.58	173.652	161.337	180.192
HOG1	-0.865843	4.02819e-27	1.86173e-26	3905.01	4168.65	4000.15	2253	2077.65	2293.02
HOL1	-0.307536	0.00181476	0.00266778	1980.77	1953.42	1887.37	1692.83	1605.25	1407.93
HOM2	0.609381	7.34498e-05	0.000121831	1341.53	1410.29	1345.23	2410.97	2235.51	1606.79
HOM3	1.89346	1.06568e-129	5.0649e-128	2422.15	2413.92	2456.16	8452.95	9448.1	9192.62
HOM6	-0.950517	4.4356e-39	3.01501e-38	8029.62	7822.03	7766.8	4052.26	3894.15	4271.4
HOP1	0.615882	0.000150974	0.000244441	128.283	104.913	134.119	181.495	182.23	198.865
HOP2	-1.30771	0.000860608	0.00130387	40.2242	45.4931	63.0199	21.2864	9.2856	28.9428
HOR7	1.3488	3.44717e-31	1.83161e-30	4182.23	5536.23	4997.96	12611.6	12664.4	12213.9
HOS1	0.415946	0.00326397	0.00467078	303.312	226.537	278.742	355.147	348.21	373.456
HOS2	0.788117	1.17972e-16	3.74187e-16	728.384	740.888	774.822	1197.64	1309.27	1368.72
HOS3	0.0470327	0.729297	0.752223	963.206	1143.83	1089.92	1279.43	1072.49	954.18
HOS4	0.376147	0.000180826	0.000290669	2194.94	2422.28	2432.73	3219.85	3184.96	2750.5
HOT1	0.875953	1.82111e-26	8.17875e-26	743.604	762.241	781.285	1397.06	1438.11	1365.91
HOT13	-0.35775	0.00304159	0.00437432	465.296	488.354	508.199	365.23	349.371	424.806
HPA2	2.39656	3.47133e-09	7.7118e-09	9.78426	21.3539	16.9669	90.7474	118.391	47.6156
HPA3	1.1709	8.59244e-36	5.27609e-35	682.724	642.474	623.736	1386.98	1449.71	1545.17
HPC2	-0.0103184	0.919116	0.927878	615.321	538.49	567.179	557.929	575.707	573.255
HPF1	-0.6335	2.4781e-07	4.94964e-07	19331.5	21394.8	18436.6	13365.6	13973.7	10800.3
HPM1	-0.628764	3.7327e-08	7.83127e-08	949.073	934.001	1009.93	653.157	543.208	673.154
HPR1	0.156296	0.148181	0.173472	1245.86	1202.32	1276.56	1281.67	1563.46	1308.03
HPT1	0.0179647	0.82853	0.844765	3818.04	3368.35	3553.35	3650.06	3507.64	3713.09
HRA1	-0.434605	3.94498e-05	6.70379e-05	447.902	448.432	430.636	322.657	331.96	326.774
HRB1	-0.11479	0.181327	0.209913	1567.66	1577.4	1469.66	1425.07	1489.18	1348.18
HRD1	0.498447	2.91579e-09	6.5184e-09	995.82	1102.05	1063.26	1509.1	1500.79	1459.28
HRD3	-0.450945	3.0654e-05	5.25498e-05	2560.21	2437.13	2348.7	1692.83	1652.84	2024.13
HRI1	-1.61923	6.18184e-25	2.65011e-24	3520.16	3133.45	3254.41	999.342	880.971	1341.64
HRK1	-0.315025	0.0231029	0.0300861	4367.04	4563.24	4451.79	3766.58	2866.93	4121.09
HRP1	-1.76293	9.9812e-73	1.49495e-71	4278.98	4127.8	4046.2	1263.74	1315.07	1093.29
HRQ1	-0.0377302	0.663175	0.690874	1551.35	1531.91	1628.01	1459.8	1498.46	1630.13
HRR25	0.329926	4.90303e-05	8.25744e-05	2447.15	2294.15	2229.94	3033.88	2799.61	2925.09
HRT1	0.415266	0.000270512	0.000427213	532.699	575.627	496.888	665.481	695.259	776.788
HRT3	0.542057	1.85086e-07	3.72518e-07	383.76	370.444	357.113	557.929	543.208	516.303
HSC82	-2.40841	8.06241e-32	4.35284e-31	50487.9	52615.1	49721.1	8976.15	6741.35	13066.3
HSE1	0.0576057	0.529796	0.565091	1269.78	1246.88	1251.51	1281.67	1417.21	1224.94
HSF1	0.261532	0.00331678	0.00474184	2313.43	2370.28	2376.17	2829.97	3038.71	2598.32
HSH155	0.00316054	0.971276	0.975316	1107.8	1036.13	1062.45	1083.37	1013.29	1113.83
HSH49	1.53629	1.15793e-32	6.42986e-32	413.113	408.509	370.04	983.657	1209.45	1258.55
HSK3	0.16769	0.195388	0.225456	264.175	281.314	256.927	285.686	282.05	331.442
HSL1	-1.92345	2.7664e-108	8.69687e-107	3083.13	2881.85	3102.52	750.627	831.061	808.532
HSL7	-0.212611	0.00595851	0.00829464	1843.79	1876.36	1805.76	1602.08	1643.55	1524.63
HSM3	-0.404466	0.000625308	0.000958933	535.96	566.343	519.51	449.256	364.46	410.801
HSP10	-1.18344	1.06903e-13	2.98733e-13	3811.51	3848.34	3830.48	1462.04	1443.91	2150.17
HSP104	-0.914657	0.0963389	0.11563	24844.4	35531	27900	13178.5	6900.36	26747.8
HSP12	6.57441	7.57087e-37	4.7801e-36	146.764	132.766	177.748	11769.2	7422.68	24398.8
HSP150	0.995159	2.32812e-18	7.908e-18	30434.5	32139.5	30798.2	60856.8	54279	70980
HSP26	5.71189	2.96912e-11	7.36604e-11	423.985	576.555	511.431	15383.4	6716.97	57150.9
HSP30	-2.81328	9.37165e-05	0.00015426	4714.93	8374.44	5116.73	641.954	311.068	1636.67
HSP31	1.18962	6.32985e-16	1.9542e-15	301.138	314.738	286.013	626.269	609.368	817.868
HSP32	3.04443	3.62389e-15	1.0834e-14	10.8714	5.57058	6.46358	67.2203	56.8743	60.6866
HSP33	3.70968	1.02861e-20	3.84441e-20	7.60998	5.57058	6.46358	72.822	104.463	78.4257
HSP42	-0.627863	0.00540472	0.00755334	4000.68	7346.67	4909.9	3490.97	2779.88	4248.99
HSP60	-1.42177	3.6331e-25	1.56975e-24	13451.2	14114	11729	5364.18	4020.67	5279.73
HSP78	-0.116388	0.582139	0.614836	2832	4771.2	3746.45	3382.3	2753.18	4333.96
HSP82	-0.568127	0.337026	0.372717	8980.86	12725.1	10211.7	5323.85	3227.91	12975.7
HST1	-0.00225135	0.979891	0.983149	1706.81	1583.9	1660.33	1532.62	1743.37	1666.55
HST2	0.173569	0.0913392	0.110177	1277.39	1258.02	1232.12	1507.98	1486.86	1256.68
HST3	-1.363	1.16207e-36	7.29888e-36	1027.35	1055.63	1030.94	436.932	416.691	359.451
HST4	0.395251	0.00320616	0.00459786	203.295	205.183	213.298	291.288	283.211	245.547
HSV2	1.50918	6.5197e-78	1.11166e-76	617.496	649.901	652.014	1803.74	1823.46	1840.2
HTA1	-1.00682	1.19078e-20	4.43949e-20	8415.55	7923.23	8487.49	3760.98	3903.43	4686.87
HTA2	-4.2949	1.97212e-228	3.21723e-226	5917.3	5647.64	5614.43	271.122	356.335	250.215
HTB1	-1.53575	2.93706e-63	3.61798e-62	9457.03	8807.09	9185.56	2976.74	3027.11	3460.07
HTB2	-3.6032	1.65003e-260	3.557e-258	5960.79	5811.05	5868.12	546.725	474.726	432.275
HTD2	0.25005	0.0211557	0.0276937	325.055	321.237	310.252	375.313	385.352	376.257
HTL1	0.131375	0.460681	0.496371	152.2	156.905	181.788	150.125	214.73	174.591
HTS1	-0.734688	1.80604e-27	8.48498e-27	6363.03	6359.75	6108.08	3880.85	3742.1	3693.48
HTZ1	-0.101255	0.326222	0.361563	1470.9	1205.1	1304.84	1223.41	1223.38	1261.35
HUA1	1.08965	1.80636e-27	8.48498e-27	694.683	795.665	795.828	1668.18	1681.85	1522.77
HUA2	-0.482787	0.00251352	0.00365053	192.424	183.829	231.073	154.607	139.284	141.913
HUB1	-0.0765748	0.633053	0.662581	402.242	376.943	354.689	309.213	323.835	438.811
HUF	-1.00587	2.05379e-24	8.66295e-24	1011.04	969.281	938.835	468.301	519.994	465.886
HUG1	5.53133	0	0	143.502	155.976	153.51	6435.22	7686.16	6862.25
HUL4	2.55803	3.37817e-91	7.96509e-90	232.648	273.887	281.166	1537.1	1709.71	1406.06
HUL5	0.443754	3.6496e-06	6.73875e-06	749.04	814.234	787.749	1093.45	1116.59	991.525
HUR1	-0.796871	2.08539e-07	4.18047e-07	794.699	663.828	693.219	361.869	374.906	498.564
HUT1	-0.320194	0.00434601	0.00613317	934.94	917.289	839.458	661	692.938	798.262
HVG1	0.440088	0.00444911	0.00626718	139.154	140.193	118.768	182.615	185.712	170.856
HXK1	3.58908	2.98044e-70	4.16433e-69	1855.75	3444.48	2772.07	36200.4	28661.2	32303.9
HXK2	-2.02702	2.13231e-112	7.27155e-111	33536.1	34273	32857.6	9075.86	7845.17	7780.02
HXT1	-1.36836	3.63285e-12	9.43541e-12	12709.8	11987	11640.9	5458.29	5490.11	3128.63
HXT10	1.21878	0.000692789	0.00105973	14.1328	16.7117	13.7351	32.4898	41.7852	29.8765
HXT11	0.726288	4.86135e-05	8.19182e-05	97.8426	88.2009	97.7617	171.412	165.98	133.51
HXT12	0.94718	2.37927e-06	4.44897e-06	136.98	132.766	136.543	233.03	340.085	211.936
HXT13	3.22178	2.77348e-77	4.6502e-76	180.465	193.114	239.153	2007.65	2206.49	1519.97
HXT14	-0.114756	0.792989	0.811681	11.9585	15.7833	17.7748	12.3237	15.0891	14.9382
HXT15	1.27068	1.50164e-05	2.63638e-05	29.3528	18.5686	27.4702	50.4152	68.4813	62.5539
HXT17	3.00585	4.09229e-70	5.69149e-69	183.727	218.181	260.967	1929.22	1962.74	1451.81
HXT2	2.68748	1.14026e-128	5.33536e-127	11709.6	13511.4	12189.5	84227	86353.8	70421.6
HXT3	0.350189	0.00698855	0.00965284	54515.7	51257.7	51513.9	66046.2	56066.5	78381.9
HXT4	1.48108	0.000183125	0.000294131	1961.2	3285.72	2671.07	6944.98	4626.55	10532.4
HXT5	4.16242	9.3816e-201	1.20484e-198	410.939	436.362	510.623	8247.93	9154.44	6952.82
HXT6	5.03744	2.34975e-143	1.36376e-141	57.6184	79.845	75.9471	2362.79	1839.71	2839.2
HXT7	2.41242	1.80142e-27	8.47495e-27	183.727	272.959	232.689	1643.54	1077.13	955.113
HXT8	-0.365777	0.00301446	0.00433737	352.233	338.877	392.663	277.844	269.282	294.097
HXT9	1.33933	3.93403e-07	7.76259e-07	41.3113	32.4951	25.8543	91.8677	88.2132	70.023
HYM1	0.724641	1.54006e-12	4.05931e-12	354.408	395.511	374.08	635.232	617.492	606.866
HYP2	-1.07144	1.74034e-19	6.1756e-19	21989.6	21369.7	21878.4	10709.3	11623.3	8713.66
HYR1	-0.447478	0.0130185	0.0174466	1729.64	1687.89	1775.06	1242.46	940.167	1622.67
IAH1	-0.186704	0.0809197	0.0983353	409.852	450.289	447.603	390.998	379.549	379.991
IBA57	0.844377	1.06413e-14	3.10744e-14	567.487	523.635	586.57	1027.35	1075.97	912.166
IBD2	0.225768	0.0548421	0.0683094	333.752	292.456	293.285	354.027	364.46	354.783
ICE2	-0.581622	4.81863e-12	1.24722e-11	2141.67	2049.05	1969.78	1356.73	1317.39	1438.74
ICL1	2.19812	1.34582e-23	5.5716e-23	931.679	1010.13	1083.46	4069.07	6504.56	3313.49
ICL2	0.790973	8.2749e-12	2.12091e-11	313.096	312.881	362.768	570.252	598.921	546.179
ICP55	-0.0729937	0.417243	0.454517	888.193	885.723	883.895	862.661	876.329	789.859
ICR1	-0.586211	1.05628e-05	1.87798e-05	554.441	679.611	668.173	412.285	471.244	386.527
ICS2	1.74531	3.51596e-41	2.5416e-40	339.188	422.436	440.331	1226.77	1380.07	1431.27
ICS3	1.44538	3.09737e-39	2.1149e-38	278.308	261.817	250.464	753.988	718.473	677.822
ICT1	2.58474	1.27785e-111	4.30901e-110	1224.12	1187.46	1257.17	6866.55	6692.6	8448.51
ICY1	2.96825	1.8805e-83	3.70937e-82	437.03	569.128	555.868	4438.78	4443.16	3359.24
IDH1	-0.223698	0.0903431	0.109014	4897.57	4908.61	4700.64	4446.62	3353.26	4620.58
IDH2	-1.31562	1.70158e-25	7.42642e-25	6304.33	6486.02	6114.55	2724.66	2081.14	2786.91
IDI1	0.938076	1.36576e-20	5.07308e-20	2453.68	2379.57	2368.9	4080.27	4710.12	5005.24
IDP1	-0.507635	0.000139354	0.000226236	6825.07	6363.46	5986.08	4374.92	5290.47	3823.25
IDP2	1.61559	3.90634e-18	1.31651e-17	297.876	288.742	265.007	859.3	1094.54	656.349
IDP3	1.26798	1.77726e-22	7.14219e-22	195.685	219.11	211.682	533.281	530.44	449.081
IDS2	0.440623	4.2993e-06	7.89012e-06	541.396	576.555	540.517	786.478	742.848	722.637
IES1	-0.0531362	0.632926	0.662564	1124.1	1213.46	1211.11	1209.97	1216.41	998.061
IES2	-0.258797	0.0784892	0.0956706	227.212	240.463	222.994	220.707	171.784	184.861
IES3	-0.117224	0.196364	0.226496	867.538	873.653	868.544	851.457	759.098	795.461
IES4	-0.056901	0.611104	0.641611	419.636	441.004	395.894	376.434	416.691	413.602
IES5	1.206	1.7918e-45	1.44783e-44	571.836	571.913	576.067	1277.19	1360.34	1330.44
IES6	0.884211	2.04975e-29	1.02931e-28	1017.56	1058.41	985.696	1900.09	1898.91	1851.41
IFA38	-2.26202	1.35961e-42	1.02072e-41	3878.92	3583.74	3420.85	748.386	580.35	937.374
IFH1	0.637638	0.000184536	0.00029616	2419.97	2261.66	2446.47	3521.22	2865.77	4699.94
IFM1	0.0415508	0.669563	0.696687	670.765	758.528	724.729	741.664	764.901	713.301
IGD1	3.16738	6.1276e-61	7.11273e-60	500.084	830.945	540.517	6435.22	5276.54	5107.94
IGO1	1.1151	8.36072e-49	7.47634e-48	1214.34	1257.09	1270.9	2614.87	2709.07	2784.11
IGO2	0.103613	0.3072	0.342487	551.18	582.126	607.577	622.908	659.278	591.928
IKI1	-0.550041	1.65007e-07	3.32994e-07	625.106	570.056	629.391	395.479	422.495	427.607
IKI3	-0.764512	5.43446e-21	2.054e-20	8372.07	7926.01	7489.67	4577.7	4884.23	4540.29
IKS1	0.380654	0.00153113	0.00226572	526.176	591.41	593.842	827.93	734.723	669.42
ILM1	-2.39021	6.68957e-56	7.0223e-55	1187.16	1057.48	1041.44	193.819	175.266	254.884
ILS1	-1.16684	1.90941e-52	1.8294e-51	26745.8	27056.3	25972.3	12087.3	12376.5	11070.2
ILV1	-0.491846	2.23075e-08	4.7328e-08	5935.78	5681.99	5439.1	3962.64	4358.43	3809.25
ILV2	1.56689	1.2671e-89	2.87526e-88	10027.8	10274	9541.05	28733.3	31272.7	28406
ILV3	0.801524	3.46663e-26	1.54539e-25	20631.7	19992.8	18703.2	34288	35743.8	33369.2
ILV5	0.560933	1.09895e-08	2.36817e-08	42424.6	39027.5	40902.4	60285.4	65973	54243.5
ILV6	0.0854635	0.50894	0.544481	8898.24	8382.8	8240.26	9482.54	10181.7	7416.83
IMA1	0.574354	0.00168232	0.00248155	209.818	267.388	248.04	370.832	430.62	281.959
IMA2	0.403123	0.0218706	0.02858	96.7555	130.909	126.04	150.125	150.891	168.055
IMA5	-0.188472	0.292755	0.327599	194.598	190.328	174.517	160.208	131.159	196.998
IMD2	-2.0628	7.47404e-29	3.68272e-28	4111.56	3149.24	3117.87	834.652	630.26	1016.73
IMD3	-1.20534	7.13693e-81	1.32143e-79	10669.2	10729.9	10308.6	4632.6	4597.53	4520.68
IMD4	-0.960494	2.02261e-10	4.81788e-10	13652.3	12613.7	13045.1	7009.96	5234.76	7953.68
IME1	-0.742418	0.000242153	0.000385046	103.278	118.839	120.384	73.9423	75.4455	56.952
IME2	0.691157	1.13971e-10	2.75172e-10	297.876	312.881	316.715	519.837	480.53	498.564
IMG1	-0.483552	1.6021e-05	2.80867e-05	1300.22	1286.8	1136.78	900.752	963.381	800.129
IMG2	0.0446559	0.729843	0.752534	471.819	459.573	464.57	411.164	484.012	542.445
IMH1	-0.20531	0.0177809	0.0234693	1008.87	1028.7	1070.53	924.279	914.632	859.882
IML1	0.246898	0.00287983	0.00415754	1446.98	1380.58	1396.13	1704.03	1573.91	1730.97
IML2	0.523378	0.000368883	0.000577133	2444.98	2964.48	2666.23	4427.58	3122.28	4057.6
IML3	1.02488	1.76953e-16	5.58038e-16	397.893	457.716	503.351	860.42	909.989	998.995
IMO32	1.45488	3.03062e-74	4.75139e-73	936.028	948.856	958.226	2644	2472.29	2677.68
IMP1	-0.0973002	0.447194	0.483392	425.072	375.086	357.113	348.425	336.603	393.062
IMP2	0.30909	0.0149342	0.0198684	407.678	442.861	416.901	476.144	494.458	597.529
IMP2'	1.19434	1.82704e-31	9.78526e-31	1551.35	1785.37	1691.84	4175.5	3789.69	3547.83
IMP3	-0.33778	0.00372393	0.00529384	688.16	603.48	611.616	453.737	510.708	538.71
IMP4	-0.261272	0.0060783	0.0084575	1148.02	1050.05	1119.01	944.445	855.436	965.383
IMT2	3.176	1.79482e-06	3.38972e-06	2.17428	4.64215	0.807948	21.2864	27.8568	18.6728
IMT4	0.606987	0.308846	0.344201	9.78426	2.78529	12.1192	10.083	11.607	15.8719
INA1	0.0507752	0.771482	0.791277	18154.2	16480.6	17589.8	16777.1	13985.3	23329.8
INA17	0.196296	0.0886211	0.107155	309.835	330.521	335.298	351.786	370.263	395.863
INA22	-0.218324	0.139022	0.163415	245.694	297.098	231.073	211.744	230.979	222.206
INH1	1.89239	7.21372e-47	6.09832e-46	165.245	211.682	206.027	742.784	672.045	756.248
INM1	-0.963829	5.61714e-14	1.58955e-13	729.471	635.046	646.358	330.5	309.907	387.46
INM2	0.603925	1.02357e-06	1.96446e-06	393.545	426.15	370.04	657.639	612.85	538.71
INN1	-0.284884	0.00638322	0.00886134	546.831	621.12	597.073	468.301	480.53	500.431
INO1	4.73607	1.92727e-127	8.74663e-126	234.822	217.253	241.576	5192.77	8289.72	5008.04
INO2	2.3855	2.25504e-61	2.64813e-60	279.395	374.157	343.378	1530.38	1739.89	1946.64
INO4	1.18636	2.71416e-19	9.57492e-19	217.428	230.251	222.186	445.895	562.94	516.303
INO80	-0.0647461	0.435186	0.471679	5517.24	5555.73	5220.96	5237.58	4843.6	5493.54
INP1	0.329773	0.037358	0.0474023	247.868	283.171	270.662	361.869	377.228	271.689
INP2	0.274608	0.00783864	0.0107434	393.545	407.581	430.636	501.912	507.226	483.625
INP51	-0.190433	0.0669989	0.0824812	1081.7	1111.33	1072.15	948.927	860.079	1049.41
INP52	-0.0502763	0.568417	0.601396	1104.53	1105.76	1114.16	1016.15	1050.43	1141.84
INP53	0.184935	0.0171384	0.0226362	2972.24	3139.02	2939.31	3499.94	3259.25	3527.29
INP54	-0.387785	0.00018042	0.000290172	519.653	490.211	500.928	383.156	370.263	399.598
IOC2	-0.160458	0.0517247	0.0645997	1686.15	1828.08	1796.88	1600.96	1636.59	1518.1
IOC3	-0.780711	8.61079e-21	3.22825e-20	1300.22	1294.23	1311.3	740.544	740.527	790.793
IOC4	0.110394	0.40753	0.44482	696.857	813.305	737.656	919.798	815.972	693.694
IPA1	-0.192664	0.10979	0.130683	333.752	324.022	353.073	274.483	294.818	314.637
IPI1	-0.524244	4.68955e-06	8.56723e-06	742.517	619.263	731.193	473.903	477.048	503.232
IPI3	-0.832367	1.56663e-11	3.95324e-11	1839.44	1606.18	1754.05	1013.91	829.901	1073.69
IPK1	0.0842231	0.580522	0.613236	168.507	175.473	159.974	192.698	155.534	184.861
IPL1	-0.425179	0.0275683	0.0355561	119.585	133.694	120.384	75.0627	109.106	94.2976
IPP1	-1.08789	7.27043e-37	4.59522e-36	20859	20125.6	19810.9	8996.32	9229.89	10370.9
IPT1	0.991229	4.69646e-20	1.71079e-19	3924.58	3447.26	3944.4	7239.63	6918.93	8333.67
IQG1	-2.02977	6.48621e-129	3.05865e-127	2813.52	2875.35	2904.57	672.203	747.491	686.225
IRA1	0.0906424	0.32658	0.361827	7112.07	7298.39	7876.68	8187.43	7231.16	8314.06
IRA2	0.0723467	0.492299	0.527707	9975.6	11608.2	11417.9	12745	10914.1	11043.1
IRC10	1.41943	4.0667e-31	2.15889e-30	233.735	260.889	280.358	715.896	727.759	636.742
IRC13	3.52004	2.8917e-06	5.37552e-06	2.17428	1.85686	1.6159	28.0085	24.3747	12.1373
IRC15	2.68118	9.05397e-127	4.04813e-125	510.956	581.197	569.603	3860.69	3628.35	3181.84
IRC18	2.99749	2.02404e-32	1.11166e-31	39.137	18.5686	25.8543	201.661	256.515	200.733
IRC19	-0.859209	0.00053257	0.000822147	160.897	182.901	171.285	105.312	56.8743	120.44
IRC20	0.554591	1.28485e-08	2.75894e-08	1994.9	2296.01	2109.55	2964.42	3378.8	3060.47
IRC21	0.226091	0.0504658	0.0631188	367.453	337.02	358.729	393.239	450.352	400.531
IRC22	-2.01693	2.59674e-74	4.09241e-73	4011.55	3628.31	3514.57	888.428	839.186	1025.14
IRC23	2.57681	6.32659e-105	1.86279e-103	290.266	293.384	312.676	1571.83	1858.28	1921.43
IRC24	-0.474626	0.000431918	0.000672096	920.808	1050.98	890.358	729.34	576.868	751.58
IRC25	-0.341188	0.0292534	0.0375769	587.056	518.064	497.696	375.313	373.745	512.568
IRC3	0.339639	0.00260645	0.00377732	600.101	588.625	561.524	718.137	672.045	820.669
IRC4	1.22858	3.7868e-09	8.39101e-09	60.8798	66.847	67.0597	172.532	165.98	120.44
IRC5	-0.129278	0.133045	0.156847	1209.99	1232.96	1211.11	1122.58	1172.31	1048.48
IRC6	-0.160433	0.265655	0.299607	206.557	208.897	231.073	196.059	172.944	209.135
IRC7	-0.635424	4.28146e-08	8.95146e-08	2655.88	2503.05	2219.43	1482.21	1496.14	1767.38
IRC8	-1.65782	2.1137e-60	2.42553e-59	981.687	1048.2	986.504	323.778	300.621	330.508
IRE1	-0.03293	0.702111	0.726795	2848.31	2808.5	2876.29	2640.64	2681.22	3015.66
IRR1	-0.732007	1.33508e-05	2.35149e-05	1246.95	1223.67	1346.04	731.581	966.863	602.198
IRS4	1.5892	2.30454e-54	2.31451e-53	782.741	775.239	794.213	2196.98	2624.34	2258.47
IRT1	0.839635	1.2999e-09	2.9586e-09	482.69	582.126	557.484	915.316	1127.04	865.484
ISA1	1.66976	3.69093e-79	6.4763e-78	1109.97	1130.83	1200.61	3734.09	3823.35	3400.32
ISA2	0.135047	0.208119	0.239004	450.076	489.283	429.828	487.347	521.154	494.829
ISC1	1.00398	2.79748e-29	1.39782e-28	1678.54	1717.6	1676.49	3260.18	3216.3	3693.48
ISC10	1.32267	1.75749e-31	9.42116e-31	201.121	209.825	226.225	531.04	537.404	529.374
ISD11	0.19387	0.0621057	0.0767861	582.707	587.696	572.835	602.742	702.224	688.092
ISF1	3.23262	1.64452e-115	6.05264e-114	307.661	449.36	381.351	3683.67	3732.81	3303.22
ISM1	-0.0156403	0.856805	0.870946	1283.91	1282.16	1367.86	1373.53	1257.04	1263.21
ISN1	0.0843459	0.391341	0.428389	929.505	1072.34	1022.05	1076.65	1013.29	1116.63
ISR1	0.0477977	0.693893	0.71919	758.824	742.744	762.703	818.967	858.918	665.685
IST1	-0.419972	4.66785e-05	7.87456e-05	563.139	633.19	602.729	436.932	446.87	461.218
IST2	-1.67726	4.96079e-119	1.94437e-117	10715.9	10174.7	10255.3	3392.38	3197.73	3149.17
IST3	1.07493	1.58579e-10	3.80287e-10	130.457	143.907	176.941	283.446	360.978	310.902
ISU1	1.99814	2.12499e-32	1.16604e-31	2475.42	2385.14	2338.2	9540.8	11956.4	7261.85
ISU2	1.03386	1.89936e-36	1.18558e-35	1784	1756.59	1730.62	3458.48	3850.04	3484.34
ISW1	-1.5179	3.99891e-80	7.22678e-79	2874.4	2778.79	2655.72	980.296	977.31	943.91
ISW2	-0.186718	0.0127296	0.0170747	2391.71	2401.85	2388.29	2097.27	2198.37	2016.66
ISY1	0.401258	0.000364861	0.000571284	366.366	435.434	428.212	533.281	554.815	539.644
ITC1	-0.0868695	0.316617	0.35212	1562.22	1543.05	1600.54	1438.51	1405.61	1584.39
ITR1	1.19401	4.62609e-32	2.50881e-31	9025.44	8590.77	8144.92	19714.6	21548.4	17673.8
ITR2	-1.20265	3.30154e-33	1.86593e-32	4148.53	3809.35	3734.33	1654.74	1563.46	1857.94
ITT1	-0.036191	0.71195	0.735911	485.952	507.851	502.543	490.708	496.78	473.355
IVY1	0.192686	0.042229	0.0532918	1012.13	1099.26	1029.33	1273.82	1113.11	1202.53
IWR1	0.549967	1.6406e-05	2.87284e-05	407.678	402.939	473.457	671.083	656.956	556.449
IXR1	0.692761	1.30016e-11	3.29875e-11	1642.67	1701.81	1762.13	3047.32	2713.72	2497.49
IZH1	2.32381	2.22845e-54	2.24182e-53	1622.01	1206.03	1560.15	6357.92	7227.68	8379.42
IZH2	2.48736	2.05333e-33	1.17034e-32	1729.64	1593.19	1652.25	8525.77	6647.33	12720.8
IZH3	2.18703	2.1834e-78	3.73343e-77	1184.98	1179.11	1193.34	5490.78	6069.3	4642.99
IZH4	3.83304	8.06563e-165	6.49122e-163	442.466	405.724	403.974	5373.14	5334.58	7121.8
JAC1	-0.230172	0.0599967	0.0742852	283.744	301.74	305.404	249.835	241.426	267.955
JEM1	-1.15264	3.91867e-23	1.59926e-22	1084.97	1020.35	1013.97	406.683	518.833	477.09
JEN1	3.59666	2.37058e-39	1.626e-38	387.022	404.796	426.596	4929.49	7120.9	2694.48
JHD1	0.582883	3.8523e-08	8.07378e-08	389.196	455.859	425.788	624.028	649.992	632.074
JHD2	1.87346	1.38067e-53	1.3595e-52	215.254	212.611	256.119	881.706	789.276	842.143
JID1	1.16241	5.78082e-09	1.26791e-08	221.777	216.324	244	557.929	611.689	360.385
JIP3	-0.277258	0.121164	0.143589	186.988	182.901	174.517	157.968	175.266	117.639
JIP4	0.279215	0.0147137	0.019601	1678.54	1915.35	1675.68	2393.04	1951.14	2051.21
JIP5	0.207102	0.0115117	0.0155099	1034.96	1086.26	1056.8	1261.5	1229.18	1180.12
JJJ1	0.304036	0.0010121	0.00152231	696.857	628.547	659.285	821.208	829.901	798.262
JJJ2	0.254374	0.0288917	0.0371359	405.503	390.869	437.908	455.978	481.691	534.042
JJJ3	-0.0467504	0.800632	0.818533	134.805	105.841	104.225	108.673	104.463	118.572
JLP1	0.637855	4.62971e-06	8.4656e-06	154.374	161.547	140.583	239.752	239.104	230.609
JLP2	-0.213255	0.164504	0.191503	235.909	224.68	193.907	189.337	167.141	205.401
JNM1	0.140015	0.291277	0.326187	277.221	292.456	267.431	337.222	270.443	313.703
JSN1	0.0701958	0.575257	0.608207	3847.39	4471.32	4393.62	4894.76	4676.46	3779.37
KAE1	0.326682	0.000298136	0.000469611	1353.49	1375.01	1398.56	1621.13	1869.89	1687.09
KAP104	-1.07831	3.31495e-38	2.18439e-37	3963.71	3939.33	4040.55	1839.6	1784	2029.73
KAP114	-1.19498	3.50977e-35	2.11638e-34	953.422	984.136	963.074	432.451	393.477	439.744
KAP120	0.0900324	0.428163	0.465153	1762.25	1755.66	1811.42	1866.48	1658.64	2144.57
KAP122	-1.28163	2.36103e-40	1.65519e-39	2119.92	2207.81	2086.12	960.13	806.687	871.086
KAP123	-1.0776	3.20714e-47	2.74976e-46	15167.8	14694.3	14614.2	7332.61	7130.18	6612.97
KAP95	-0.283155	0.00123854	0.00184999	4674.7	5088.73	4922.83	4230.4	3710.76	4127.62
KAR1	-0.960074	3.74572e-17	1.20711e-16	491.387	470.714	502.543	262.159	234.461	255.817
KAR2	-2.3661	1.76851e-44	1.38633e-43	28845.1	29039.4	26421.5	5262.23	4193.61	6894
KAR3	-0.454089	4.03778e-05	6.85079e-05	576.184	566.343	560.716	445.895	424.816	374.39
KAR4	-0.692654	1.03583e-07	2.1144e-07	508.782	469.786	537.285	342.824	323.835	273.556
KAR5	0.744278	4.29279e-11	1.0576e-10	242.432	255.318	255.311	405.562	435.263	422.005
KAR9	-0.194199	0.119543	0.141761	410.939	449.36	423.365	392.118	403.924	328.641
KCC4	-1.03517	2.65555e-08	5.61236e-08	724.035	649.901	660.093	292.408	437.584	264.22
KCH1	-1.33304	5.00946e-37	3.18957e-36	804.484	766.884	756.239	305.852	290.175	325.84
KCS1	0.521419	1.73185e-07	3.4903e-07	2993.98	2993.26	3250.37	4557.54	3961.47	4740.09
KDX1	1.14368	5.69925e-19	1.98275e-18	200.034	197.756	225.417	441.413	502.583	436.943
KEG1	-1.17467	1.26119e-20	4.69621e-20	376.15	354.66	357.921	155.727	163.659	162.453
KEI1	-0.813735	5.10636e-07	1.00039e-06	922.982	785.452	824.107	440.293	401.602	595.662
KEL1	-0.745187	2.1976e-20	8.10308e-20	2760.25	2880.92	2801.96	1746.61	1715.51	1577.85
KEL2	0.796912	2.55595e-07	5.10008e-07	484.864	557.058	533.245	890.669	1099.18	750.646
KEL3	-0.676291	1.27429e-20	4.74207e-20	2850.48	2701.73	2699.35	1701.79	1722.48	1737.5
KES1	-1.19476	5.7628e-31	3.04058e-30	3552.77	3518.75	3563.05	1385.86	1525.16	1731.9
KEX1	-0.653363	1.93448e-11	4.84302e-11	3849.56	3562.39	3332.78	2282.13	2120.6	2424.66
KEX2	-0.719021	5.59161e-12	1.44173e-11	3475.59	3465.83	3104.13	2231.71	2019.62	1852.34
KGD1	0.154138	0.0844697	0.102422	4714.93	5046.95	4845.26	5487.42	4967.8	5796.97
KGD2	-0.279466	0.00257892	0.00374012	2202.55	2332.22	2232.36	1805.99	1738.73	2027.87
KHA1	0.25757	0.00613325	0.00853199	2400.41	2638.6	2412.53	2892.71	3219.78	2798.12
KIC1	0.101014	0.222469	0.254227	2637.4	2966.34	2962.74	3076.45	3078.18	3037.13
KIN1	0.657412	7.09285e-08	1.46217e-07	2758.07	3341.42	3187.35	5155.8	5242.88	4254.6
KIN2	0.00514101	0.954411	0.960137	1527.43	1668.39	1693.46	1730.92	1562.3	1616.13
KIN28	0.0551453	0.595189	0.626646	597.927	564.486	548.596	563.53	575.707	634.875
KIN3	-1.85423	7.58895e-42	5.55235e-41	513.13	460.502	528.398	149.005	141.605	126.041
KIN4	0.0346924	0.649551	0.677851	1442.63	1388.93	1438.95	1479.97	1418.38	1475.15
KIN82	1.5609	6.23147e-22	2.45677e-21	666.417	993.421	788.557	2711.22	2388.72	2128.7
KIP1	-0.680042	2.07099e-06	3.89061e-06	508.782	564.486	659.285	405.562	345.889	332.376
KIP2	0.235801	0.02119	0.0277326	992.559	998.991	963.882	1234.61	1210.61	1037.27
KIP3	0.286912	0.00553959	0.00773288	1231.73	1327.66	1204.65	1622.25	1597.12	1375.25
KKQ8	-0.26453	0.0270657	0.0349451	1153.46	1163.32	1209.5	1125.94	949.453	862.683
KNH1	1.29151	6.33852e-19	2.19755e-18	218.515	176.402	241.576	522.078	552.493	486.426
KNS1	2.32805	1.06763e-100	2.85142e-99	1850.31	2210.59	2085.31	10700.4	9264.71	10904.9
KOG1	-0.188903	0.0154326	0.0204728	2288.43	2384.21	2328.51	2126.4	1939.53	2075.48
KRE1	-0.317341	1.12703e-06	2.15824e-06	4752.98	4670.93	4593.99	3687.03	3821.02	3741.09
KRE2	-0.586983	6.91912e-14	1.95158e-13	8612.32	8301.1	8252.38	5295.84	5508.68	5945.42
KRE28	0.561935	2.72155e-05	4.69217e-05	225.038	220.038	211.682	322.657	357.496	290.362
KRE29	0.745856	1.59779e-05	2.80194e-05	305.486	303.597	313.484	459.339	431.78	653.548
KRE33	-0.96744	2.32114e-28	1.12353e-27	5970.57	5655.07	5508.59	2953.21	2703.27	3102.48
KRE5	-0.221553	0.0189906	0.0249951	3151.62	3025.75	3155.84	2658.56	2431.67	2911.09
KRE6	0.314592	7.7098e-07	1.48964e-06	5537.89	5344.05	5477.89	6772.45	6910.81	6663.39
KRE9	-0.553491	2.79973e-14	8.03956e-14	3083.13	2892.99	2896.49	2026.69	2013.81	2003.59
KRI1	-0.47396	2.11661e-06	3.97136e-06	2130.79	1911.64	1963.31	1575.2	1341.77	1406.06
KRR1	-0.886592	1.50297e-19	5.34901e-19	2324.31	2169.74	2175	1199.88	1310.43	1098.89
KRS1	-0.407816	6.31114e-10	1.45843e-09	16990.9	16597.6	16580.7	12765.1	12098	12949.6
KSH1	0.148817	0.218296	0.249788	557.703	441.004	476.689	541.123	535.083	556.449
KSP1	0.0826078	0.377655	0.41461	3913.7	4625.44	4149.62	4640.44	4298.07	4499.21
KSS1	-0.402368	2.61649e-05	4.51748e-05	715.338	688.895	706.954	504.152	557.136	535.909
KTI11	1.17634	2.08818e-26	9.35728e-26	292.441	251.605	277.126	602.742	617.492	633.008
KTI12	-0.472483	0.00207511	0.00303277	1196.94	1135.47	1105.27	794.32	669.724	1010.2
KTR1	-0.730471	6.90369e-13	1.85947e-12	7279.49	6681.91	6731.01	3819.23	4018.34	4629.92
KTR2	0.673237	1.73395e-10	4.14664e-10	562.051	514.35	525.974	812.245	812.49	926.171
KTR3	-2.29708	2.11506e-112	7.25369e-111	4115.91	3893.84	3626.88	785.357	724.277	855.214
KTR4	-0.23779	0.0093001	0.0126431	4008.29	4081.38	3951.67	3227.69	3232.55	3747.63
KTR5	-0.824001	2.5352e-16	7.9576e-16	793.612	728.818	755.431	440.293	441.066	406.133
KTR6	-0.638292	5.3052e-13	1.43662e-12	2953.76	2642.31	2658.15	1680.51	1816.5	1803.79
KTR7	-0.5244	5.1203e-09	1.12796e-08	1676.37	1556.98	1484.2	1077.77	1132.84	1068.08
KXD1	-0.367728	0.00504808	0.00707294	405.503	362.088	356.305	277.844	266.961	323.039
LAA1	-0.783704	2.05804e-28	1.00019e-27	3465.8	3281.07	3392.57	1934.82	1998.73	1955.98
LAC1	-0.688115	9.69893e-10	2.22258e-09	4088.73	3835.35	3863.61	2452.42	2121.76	2738.37
[truncated: 4,035 more rows]

## Sheet: sig genes WT hypoxic-WT aerobic
Significant genes: WT hypoxic/WT aerobic
Gene ID	log2FoldChange	pvalue	padj
AAC1	2.3142	1.1e-59	1.24e-58
AAD10	2.48212	3.16e-31	1.69e-30
AAD15	3.47047	4.78e-14	1.36e-13
AAD4	1.60258	1.51e-38	1.01e-37
AAD6	1.31683	1.16e-33	6.68e-33
AAP1	-1.28678	2.03e-65	2.63e-64
ABM1	1.18063	9.57e-12	2.44e-11
ABP1	-1.27125	1.77e-24	7.48e-24
ABP140	-1.19361	4.38e-41	3.15e-40
ACA1	1.72171	4.21e-35	2.53e-34
ACC1	1.70103	3.69e-95	9.12e-94
ACE2	-1.31897	3.04e-29	1.52e-28
ACH1	2.32241	5.52e-80	9.88e-79
ACM1	-1.52294	1.4e-06	2.66e-06
ACO1	-1.718	6.14e-59	6.83e-58
ACS1	4.76376	9.33e-106	2.8e-104
ACS2	1.35199	1.82e-87	3.96e-86
ACT1	-1.14847	9.78e-18	3.24e-17
ADD37	1.27633	2.12e-24	8.94e-24
ADE13	-1.14662	2.45e-35	1.48e-34
ADH1	-2.13343	1.08e-17	3.58e-17
ADH2	1.00177	5.5e-07	1.08e-06
ADH5	3.34257	4.46e-43	3.37e-42
ADH7	1.35184	3.49e-17	1.13e-16
ADI1	1.66071	4.25e-43	3.22e-42
ADK1	-1.69341	1.53e-67	2.07e-66
ADR1	2.31947	3.13e-23	1.28e-22
ADY2	5.42404	2.19e-108	6.92e-107
AGA1	-1.10997	4.24e-14	1.21e-13
AGA2	-1.46158	8.28e-21	3.1e-20
AGP1	2.37123	1.98e-166	1.61e-164
AGP2	2.43185	5.12e-39	3.47e-38
AGP3	2.19829	5.11e-58	5.64e-57
AGX1	2.11788	1.88e-42	1.41e-41
AIM17	1.00631	2.57e-08	5.44e-08
AIM20	-3.8286	2.26e-137	1.21e-135
AIM26	1.16951	1.01e-08	2.17e-08
AIM33	1.25818	2.07e-22	8.3e-22
AIM44	-1.76299	4.66e-74	7.27e-73
AIM46	1.38931	5.14e-20	1.87e-19
AIM6	-1.10547	3.88e-16	1.21e-15
AIM7	-1.06054	7.05e-11	1.72e-10
AKR2	1.42834	1.6e-26	7.22e-26
ALD3	1.57529	8.14e-46	6.67e-45
ALD4	3.84036	5.5e-114	1.93e-112
ALD5	1.93101	1.01e-97	2.59e-96
ALD6	2.05614	2.37e-71	3.42e-70
ALG1	-1.20564	6.38e-39	4.31e-38
ALG11	-1.3183	1.44e-32	7.97e-32
ALG12	-1.98076	1.46e-31	7.83e-31
ALG14	-1.81996	4.52e-34	2.64e-33
ALG2	-1.20093	2.59e-44	2.02e-43
ALG3	-2.11903	5.89e-116	2.19e-114
ALG7	-2.38604	3.52e-110	1.17e-108
ALG8	-1.29949	5.22e-36	3.22e-35
ALK1	-2.81811	2.19e-163	1.74e-161
ALK2	-1.49733	1.19e-38	7.97e-38
ALO1	-1.51445	7.41e-63	9.02e-62
ALP1	1.36075	3.76e-07	7.44e-07
ALR2	1.11521	2.43e-20	8.93e-20
ALT1	1.5505	1.79e-24	7.57e-24
AMA1	2.27953	3.62e-16	1.13e-15
AMD2	1.22106	2.31e-18	7.85e-18
AMN1	-1.45997	2.16e-16	6.79e-16
AMS1	3.12103	1.55e-44	1.22e-43
ANB1	3.20932	7.47e-191	7.77e-189
APA1	-1.74422	1.35e-44	1.06e-43
APA2	2.38559	1.36e-116	5.15e-115
APC11	-1.01605	2.07e-21	7.98e-21
APE1	1.59513	3.42e-18	1.16e-17
APL6	-1.13587	1.25e-32	6.96e-32
APM3	-1.11837	1.85e-26	8.3e-26
APP1	1.08484	1.97e-48	1.75e-47
AQY1	1.9395	6.41e-11	1.57e-10
AQY2	1.29368	6.68e-13	1.8e-12
AQY3	2.59818	5.01e-45	4e-44
ARA2	1.28146	1.79e-26	8.04e-26
ARC1	-2.01125	6.34e-181	6.18e-179
ARD1	-1.60378	2.13e-46	1.78e-45
ARF1	-1.30485	1.04e-58	1.16e-57
ARG1	5.39912	1.48e-40	1.05e-39
ARG2	1.30575	5.65e-26	2.5e-25
ARG3	7.56573	9.62e-63	1.17e-61
ARG4	3.90426	1.69e-94	4.16e-93
ARG5%2C6	5.01313	6.84e-131	3.3e-129
ARG7	2.51468	6.01e-76	9.68e-75
ARG8	2.23572	3.69e-22	1.46e-21
ARG80	1.69546	6.64e-34	3.85e-33
ARL1	-1.05754	1.99e-22	8e-22
ARO10	-1.0379	5.56e-10	1.29e-09
ARO3	1.21766	7.07e-34	4.08e-33
ARP1	-1.02184	1.64e-13	4.54e-13
ARR3	1.89226	5.54e-50	5.06e-49
ART10	1.59708	7.68e-38	5.03e-37
ASC1	-2.18683	1.4e-90	3.23e-89
ASG7	-1.18575	7.84e-18	2.61e-17
ASK1	1.16045	4.68e-31	2.47e-30
ASN2	-1.3399	1.92e-25	8.35e-25
ASP1	-1.39324	1.69e-79	3e-78
ATF1	1.55154	9.62e-35	5.72e-34
ATF2	1.55891	2.54e-66	3.33e-65
ATG1	3.06144	2.89e-48	2.55e-47
ATG15	1.55257	1.15e-76	1.9e-75
ATG20	1.07173	4.41e-38	2.9e-37
ATG22	2.1423	3.18e-107	9.79e-106
ATG26	1.20478	4e-32	2.17e-31
ATG27	-1.18216	4.63e-30	2.38e-29
ATG3	1.21613	2.83e-27	1.32e-26
ATG32	1.31026	4.3e-36	2.66e-35
ATG33	1.33051	3.61e-18	1.22e-17
ATG34	1.99635	8e-59	8.89e-58
ATG36	2.10995	1.36e-43	1.04e-42
ATG38	1.23004	1.53e-19	5.46e-19
ATG39	3.77776	1.35e-83	2.68e-82
ATG41	3.07843	4.19e-46	3.46e-45
ATG8	1.35061	1.32e-21	5.15e-21
ATH1	1.76292	5.03e-54	4.99e-53
ATO2	4.80445	3.05e-140	1.72e-138
ATP22	1.15361	6.03e-28	2.88e-27
ATR1	1.50981	0.000495501	0.000766098
AUS1	4.0032	2.31e-84	4.7e-83
AXL2	-2.98208	8.3e-151	5.22e-149
AYT1	1.02301	1.77e-09	4e-09
BAG7	4.25392	5.69e-193	6.36e-191
BAR1	-2.67686	7.01e-192	7.56e-190
BAS1	1.29528	3.25e-49	2.92e-48
BAT1	1.22464	4.33e-60	4.94e-59
BBP1	-1.75243	2.58e-21	9.89e-21
BCH1	-1.1434	1.09e-47	9.51e-47
BDH2	2.49446	9.46e-10	2.17e-09
BDS1	1.77508	6.1e-20	2.21e-19
BFA1	-1.16086	4.93e-28	2.36e-27
BFR1	-1.49557	1.04e-102	2.91e-101
BIM1	-1.19323	4.63e-31	2.45e-30
BIO2	2.29313	2.42e-109	7.78e-108
BIO3	2.76016	1.28e-34	7.56e-34
BIO4	1.33246	1.37e-07	2.78e-07
BIO5	1.43931	5.28e-11	1.29e-10
BMH1	-1.19229	6.79e-13	1.83e-12
BNA1	1.17165	1.73e-18	5.92e-18
BNA2	3.16599	5.94e-83	1.15e-81
BNA3	1.86451	1.48e-45	1.2e-44
BNI5	-1.00019	3.14e-26	1.4e-25
BNS1	1.00348	4.19e-08	8.78e-08
BOP2	3.46987	3.77e-37	2.41e-36
BRE5	-1.09897	5.43e-35	3.24e-34
BRP1	1.5751	3.73e-09	8.26e-09
BSC2	2.21181	3.21e-54	3.21e-53
BSC4	1.40692	1.43e-05	2.51e-05
BSC5	1.95335	1.28e-38	8.53e-38
BTN2	-2.80908	9.62e-13	2.57e-12
BUB3	-1.52107	4.03e-28	1.94e-27
BUD23	1.3031	2.62e-08	5.54e-08
BUD3	-1.24672	7.08e-39	4.77e-38
BUD4	-2.03742	1.1e-160	8.5e-159
BUD8	-1.01394	8.3e-26	3.66e-25
BUL3	2.47165	3.93e-74	6.14e-73
BUR6	1.12666	1.66e-49	1.5e-48
CAF120	2.1039	1.49e-32	8.23e-32
CAF20	-1.10405	6.08e-35	3.63e-34
CAT2	3.83796	4.43e-83	8.66e-82
CAT8	3.83534	4.72e-110	1.56e-108
CAX4	1.0737	2.52e-08	5.34e-08
CCE1	-1.06957	3.9e-15	1.17e-14
CCT2	-1.46233	1.1e-87	2.4e-86
CCT3	-1.58309	1.17e-86	2.49e-85
CCT4	-1.22609	1.56e-54	1.58e-53
CCT5	-1.75696	1.45e-81	2.72e-80
CCT7	-1.21021	2.61e-46	2.17e-45
CCT8	-1.51597	2.93e-76	4.79e-75
CCW12	-2.96177	7.35e-205	9.86e-203
CDA1	1.78229	0.000238658	0.000379789
CDC12	-1.27343	2.52e-51	2.37e-50
CDC19	-1.71567	8.07e-28	3.84e-27
CDC21	-2.70479	3.17e-89	7.15e-88
CDC26	1.17753	2.71e-17	8.77e-17
CDC3	-1.26812	1.76e-21	6.83e-21
CDC33	-1.26978	3.38e-82	6.47e-81
CDC37	-1.09771	8.84e-29	4.35e-28
CDC45	-1.74204	8.76e-27	4e-26
CDC48	-1.12645	1.09e-18	3.77e-18
CDC5	-1.81891	1.11e-77	1.89e-76
CDC50	-1.00481	3.47e-17	1.12e-16
CDC6	-1.76471	9.22e-52	8.76e-51
CDC65	1.04926	0.0308265	0.0394883
CDC9	-1.63651	1.28e-55	1.34e-54
CHA1	-1.90094	7.39e-54	7.29e-53
CHA4	1.00287	1.03e-22	4.15e-22
CHS2	-2.98235	2.91e-76	4.76e-75
CHZ1	-1.08822	1.02e-28	4.99e-28
CIN5	3.16327	2.34e-13	6.45e-13
CIN8	-1.21536	3.34e-46	2.77e-45
CIP1	-1.83947	1.61e-20	5.94e-20
CIS1	2.25628	6.52e-46	5.37e-45
CIS3	-1.85741	1.57e-105	4.68e-104
CIT2	2.79527	1.76e-80	3.22e-79
CIT3	1.55787	2.66e-17	8.62e-17
CKI1	1.57199	7.51e-27	3.44e-26
CLB1	-3.4028	2.48e-68	3.38e-67
CLB2	-2.80884	1.09e-84	2.23e-83
CLB6	-3.7364	8.05e-24	3.35e-23
CLD1	1.86923	1.34e-24	5.72e-24
CLG1	1.07368	1.17e-48	1.05e-47
CLN1	-2.45957	1.39e-66	1.84e-65
CLN2	-2.83864	4.15e-148	2.53e-146
CLU1	-1.73452	3.51e-69	4.84e-68
CMC4	1.6237	1.92e-30	9.99e-30
CMK1	1.24782	3.11e-30	1.6e-29
COA6	1.11859	4.91e-25	2.11e-24
COF1	-1.20572	5.01e-24	2.1e-23
COP1	-1.28858	1.34e-70	1.89e-69
COQ11	1.23752	1.45e-26	6.57e-26
COQ2	1.37605	1.59e-47	1.38e-46
COQ5	-1.13262	3.28e-08	6.9e-08
COS1	1.66457	1.76e-25	7.68e-25
COS10	2.34817	4.25e-51	3.99e-50
COS111	2.90694	7.37e-91	1.72e-89
COS4	2.6894	9.93e-25	4.24e-24
COS7	1.42663	1.02e-33	5.88e-33
COX15	1.01014	1.2e-29	6.09e-29
COX20	1.34014	1.4e-50	1.29e-49
COX26	3.45273	8.79e-64	1.1e-62
COX5B	1.7279	4.5e-33	2.54e-32
CPA1	3.33051	1.76e-114	6.2e-113
CPA2	3.54086	1.98e-70	2.78e-69
CPR3	-1.11671	6.47e-21	2.44e-20
CPR5	-1.42605	1.64e-28	7.96e-28
CPR6	-1.00983	0.0280775	0.0361573
CPR8	-2.09894	7.37e-96	1.85e-94
CPS1	-1.60789	8.54e-77	1.42e-75
CPT1	-1.37548	7.02e-39	4.73e-38
CRC1	3.57558	2.23e-19	7.88e-19
CRF1	1.54158	9.84e-72	1.44e-70
CSE1	-1.03855	1.59e-38	1.06e-37
CSI2	-3.44328	4.35e-107	1.33e-105
CSR2	3.99381	4.35e-135	2.26e-133
CSS1	-1.09042	6.01e-08	1.24e-07
CTF19	1.65452	2.11e-28	1.02e-27
CTF3	-1.15731	8.39e-23	3.39e-22
CTI6	1.53678	2e-36	1.25e-35
CTR1	-3.22705	2.08e-169	1.74e-167
CTS1	-1.80656	4.64e-33	2.61e-32
CTT1	2.19507	1.07e-18	3.68e-18
CUR1	-1.74717	6.65e-30	3.4e-29
CWC21	1.41996	4.6e-38	3.03e-37
CWH41	-2.03306	8.94e-84	1.78e-82
CWH43	-1.41748	1.32e-51	1.25e-50
CWP1	-2.60491	2.84e-54	2.83e-53
CWP2	-4.28259	1.11e-217	1.67e-215
CYB2	1.08155	1e-13	2.81e-13
CYB5	2.60354	2.87e-37	1.84e-36
CYC7	4.29924	1.86e-80	3.4e-79
CYK3	-1.36887	1.44e-44	1.13e-43
CYT1	1.87404	5.05e-71	7.24e-70
DAD2	-1.64981	4.94e-18	1.66e-17
DAD3	-1.09435	1.58e-07	3.19e-07
DAK2	2.80869	4.61e-29	2.28e-28
DAL1	2.61583	2.76e-42	2.05e-41
DAL2	1.42273	2.87e-21	1.1e-20
DAL3	1.46888	1.01e-15	3.1e-15
DAL4	1.4022	6.64e-14	1.87e-13
DAL5	1.9267	8.98e-84	1.78e-82
DAL7	1.47181	1.33e-41	9.67e-41
DAL80	1.57256	0.000371388	0.000580902
DAN1	6.00449	1.98e-120	7.93e-119
DAN4	4.13012	9.23e-231	1.59e-228
DAP1	2.78706	1.33e-191	1.41e-189
DAS1	1.0335	7.16e-26	3.17e-25
DBF20	1.32822	2.2e-18	7.48e-18
DBP1	2.08127	1.45e-23	6e-23
DBP5	-1.11207	1.15e-47	1e-46
DCI1	1.12339	1.45e-13	4.01e-13
DCP1	-1.32898	4.03e-33	2.27e-32
DCS1	1.17979	1.47e-27	6.93e-27
DCS2	3.19816	2.31e-70	3.24e-69
DCV1	2.96214	6.39e-20	2.31e-19
DDI2	1.31099	2.3e-05	4e-05
DDR2	4.68766	4.15e-91	9.74e-90
DGK1	-1.0277	7.1e-29	3.5e-28
DIA3	1.81224	3.99e-32	2.17e-31
DIE2	-1.469	1.01e-36	6.36e-36
DIP5	1.91858	1.91e-40	1.35e-39
DLD1	1.47976	1.05e-19	3.75e-19
DLD3	1.25586	4.53e-80	8.17e-79
DMA2	1.3325	9.46e-33	5.27e-32
DMC1	2.83976	8.1e-80	1.45e-78
DON1	1.65174	3.83e-45	3.06e-44
DOT1	-1.43206	4.41e-35	2.65e-34
DPB2	-1.04249	6.56e-20	2.37e-19
DPM1	-1.16878	2.6e-30	1.35e-29
DPS1	-1.03675	1.25e-47	1.09e-46
DSE2	-1.53885	3.35e-32	1.82e-31
DSE4	-1.50286	0.000436213	0.000678429
DSF1	3.03119	3.43e-47	2.93e-46
DTD1	-2.40178	4.15e-35	2.5e-34
DUG1	-2.11039	1.07e-41	7.78e-41
DUN1	-1.44496	5.77e-23	2.34e-22
DUO1	-1.32601	9.45e-17	3.01e-16
DUR3	1.23743	1.35e-11	3.43e-11
DUT1	-1.7172	7.13e-61	8.26e-60
DYS1	-1.73547	7.37e-62	8.76e-61
ECI1	1.56393	6.13e-21	2.31e-20
ECL1	2.5032	2.43e-149	1.5e-147
ECM11	-1.92271	0.000357258	0.000559816
ECM13	2.57193	6.34e-32	3.43e-31
ECM18	1.3433	1.2e-30	6.26e-30
ECM21	1.57675	7.13e-21	2.68e-20
ECM23	5.06613	2.55e-08	5.4e-08
ECM33	-2.23884	1.63e-157	1.13e-155
ECM34	1.59171	6.05e-31	3.19e-30
ECM4	2.25753	1.61e-105	4.77e-104
EDC2	1.20128	1.89e-31	1.01e-30
EDS1	1.39738	1.97e-27	9.22e-27
EEB1	4.18695	2.69e-128	1.25e-126
EFB1	-1.3562	1.72e-112	5.93e-111
EFM6	1.67549	7.45e-20	2.68e-19
EFT1	-1.79731	1.18e-154	7.9e-153
EFT2	-1.52715	3.52e-128	1.62e-126
EGD1	-1.35966	6.39e-68	8.68e-67
EGD2	-1.38158	1.22e-88	2.72e-87
EGH1	1.7712	3.68e-48	3.24e-47
EGO2	-1.01683	1.69e-10	4.05e-10
EGO4	2.06042	0.00651162	0.00902713
EGT2	-2.97386	1.55e-46	1.3e-45
EKI1	1.08935	8.25e-22	3.23e-21
ELF1	-1.16017	3.47e-32	1.89e-31
ELO1	-1.26133	3.72e-37	2.38e-36
ELO2	-2.06895	5.64e-121	2.3e-119
ELO3	-1.33268	2.03e-54	2.05e-53
EMC1	-1.41866	2.08e-45	1.67e-44
EMC3	-1.11723	1.12e-30	5.87e-30
EMG1	-1.18265	1.15e-27	5.44e-27
EMP24	-1.98734	1.98e-126	8.79e-125
EMP47	-1.61399	2.71e-80	4.93e-79
EMP70	-1.61614	1.59e-97	4.09e-96
EMT2	2.56557	1.51e-10	3.63e-10
ENA1	4.02922	2.89e-66	3.79e-65
ENB1	-2.47829	3.32e-92	7.91e-91
ENO2	-3.07807	8.03e-59	8.91e-58
ERB1	-1.01846	1.28e-22	5.16e-22
ERD2	-1.27944	1.67e-36	1.05e-35
ERG1	2.01546	2.54e-178	2.35e-176
ERG10	1.31985	2.79e-80	5.05e-79
ERG13	1.62709	1.24e-153	8.12e-152
ERG25	1.01644	4.36e-27	2.01e-26
ERG26	1.96075	4.79e-80	8.6e-79
ERG28	2.75294	1.67e-104	4.87e-103
ERG29	1.3135	3.73e-24	1.57e-23
ERG4	-1.88063	2.35e-132	1.17e-130
ERG5	2.49934	1.69e-87	3.67e-86
ERG6	1.42294	2.49e-55	2.57e-54
ERG7	1.47975	2.37e-54	2.38e-53
ERG8	1.59292	9.2e-87	1.96e-85
ERJ5	-2.14964	1.3e-75	2.08e-74
ERP1	-2.09176	3.39e-125	1.49e-123
ERP2	-2.89294	1.41e-127	6.43e-126
ERR3	5.35426	1.63e-28	7.95e-28
ERS1	-1.12451	2.9e-20	1.07e-19
ERV25	-1.4211	4.23e-40	2.96e-39
ERV29	-1.45783	3.73e-16	1.16e-15
ERV41	-1.03811	3.81e-20	1.39e-19
ERV46	-1.25689	7.83e-47	6.61e-46
ESBP6	1.89147	4.15e-77	6.91e-76
EXG1	-2.44983	3.07e-44	2.39e-43
EXG2	-1.89831	4.38e-107	1.33e-105
FAA2	3.28437	9.52e-271	2.3e-268
FAP7	-1.23148	4.34e-23	1.77e-22
FAR3	1.48949	1.67e-25	7.3e-25
FAS1	1.41676	1.89e-45	1.52e-44
FAS2	2.01343	1.73e-116	6.48e-115
FAT1	-1.4995	1.04e-73	1.6e-72
FAT3	3.25946	3.12e-93	7.58e-92
FBA1	-2.13714	3.17e-27	1.47e-26
FBP1	1.29907	1.18e-12	3.12e-12
FDH1	2.01464	9.47e-05	0.000155874
FDH2	1.07905	8.14e-05	0.000134435
FDO1	-1.3981	8.19e-08	1.68e-07
FES1	-1.25625	1e-12	2.68e-12
FET3	-2.64388	9.97e-81	1.84e-79
FHN1	5.5469	0	0
FIG2	1.1641	1.44e-10	3.47e-10
FIR1	-1.27523	1.05e-37	6.86e-37
FIT1	-1.13222	3.6e-05	6.13e-05
FIT2	-1.1522	8.67e-12	2.22e-11
FIT3	-1.94371	4.16e-17	1.34e-16
FKH1	-1.5524	3.97e-63	4.86e-62
FKS1	-1.21617	1.59e-86	3.36e-85
FLC1	1.10987	1.37e-45	1.12e-44
FMO1	1.24212	3.92e-19	1.37e-18
FMP16	2.38093	5.05e-22	2e-21
FMP23	1.17406	7.47e-07	1.44e-06
FMP33	1.51168	3.08e-18	1.04e-17
FMP40	1.50486	1.63e-39	1.13e-38
FMP42	-1.41919	2.14e-64	2.71e-63
FMP45	4.4813	8.12e-18	2.69e-17
FMP46	1.56638	1.69e-24	7.15e-24
FMP48	2.63753	1.18e-114	4.21e-113
FMS1	1.43417	7.29e-53	7e-52
FOX2	1.50717	2.02e-38	1.34e-37
FPR3	-1.35222	2.7e-36	1.68e-35
FPR4	-1.51472	1.13e-72	1.68e-71
FRE1	-3.75581	0	0
FRE7	-2.61365	2.27e-46	1.89e-45
FRS1	-1.33663	2.68e-80	4.89e-79
FRT1	1.23746	2.46e-53	2.4e-52
FRT2	1.03599	5.16e-16	1.6e-15
FTR1	-1.90928	3.27e-61	3.81e-60
FUI1	1.22659	5.39e-29	2.67e-28
FUN12	-1.14037	2.13e-33	1.21e-32
FUN19	1.93097	1.55e-71	2.26e-70
FUN26	-1.15172	6.92e-42	5.07e-41
FUR1	-1.9916	2.74e-84	5.54e-83
FUR4	1.13831	3.85e-27	1.78e-26
FYV12	1.50106	0.00288177	0.00415934
GAA1	-1.54304	9.97e-46	8.15e-45
GAB1	-1.10557	2.59e-26	1.16e-25
GAC1	3.68709	2.95e-134	1.52e-132
GAL10	1.10027	5.39e-21	2.04e-20
GAL3	1.21896	4.56e-24	1.91e-23
GAL4	1.29352	1.31e-28	6.42e-28
GAP1	3.16278	4.97e-57	5.34e-56
GAR1	-1.18694	1.08e-08	2.33e-08
GAS1	-2.9568	2.45e-199	3.08e-197
GAS3	-3.4715	2.42e-181	2.4e-179
GAS4	1.25488	1.43e-09	3.24e-09
GAS5	-1.248	1.18e-38	7.92e-38
GAT1	2.1527	2.18e-110	7.31e-109
GCD1	-1.10716	2.17e-30	1.12e-29
GCD11	-1.06497	5.88e-22	2.32e-21
GCN1	-1.1289	6.42e-48	5.61e-47
GCN20	-1.00768	2.66e-48	2.35e-47
GCY1	1.82939	9.28e-13	2.48e-12
GDA1	-1.8753	2.59e-127	1.16e-125
GDB1	3.73856	4.69e-79	8.21e-78
GDH2	1.78371	2.18e-40	1.54e-39
GDH3	2.15382	2.41e-56	2.55e-55
GDT1	-1.5745	2.68e-62	3.23e-61
GEA1	-1.00398	1.16e-26	5.26e-26
GET1	-1.52446	5.96e-45	4.74e-44
GEX2	1.39242	3.92e-21	1.49e-20
GFA1	-1.33618	6.82e-71	9.64e-70
GGA2	-1.79799	1.18e-114	4.2e-113
GGC1	1.08231	9.63e-10	2.21e-09
GIC2	-2.0697	8.77e-20	3.15e-19
GID8	1.24749	1.22e-17	4.02e-17
GIM4	-1.12411	3.21e-15	9.63e-15
GIM5	-1.10082	2.87e-28	1.39e-27
GIN4	-2.40959	6.36e-40	4.42e-39
GIP1	1.02478	2.88e-05	4.95e-05
GIP2	2.96619	8.29e-61	9.57e-60
GIS1	1.19747	3.33e-15	9.99e-15
GIS3	1.13921	4.54e-40	3.17e-39
GIS4	1.11997	1.39e-23	5.75e-23
GIT1	1.22934	3.43e-07	6.79e-07
GLC3	2.40764	2.36e-32	1.29e-31
GLK1	1.03829	2.72e-14	7.83e-14
GLN3	1.26124	5.8e-20	2.1e-19
GLN4	-1.34059	2.3e-42	1.72e-41
GLY1	1.14032	6.95e-45	5.52e-44
GND1	-1.2032	1.99e-14	5.76e-14
GND2	3.11663	1.71e-35	1.04e-34
GPA2	1.13188	3.97e-13	1.08e-12
GPC1	1.8852	3.35e-73	5.1e-72
GPG1	3.20667	2.82e-40	1.97e-39
GPH1	2.26074	1.47e-05	2.58e-05
GPI13	-1.3302	9.73e-36	5.95e-35
GPI8	-1.11692	1.23e-34	7.28e-34
GPM1	-2.29441	9.47e-09	2.05e-08
GPM2	1.41644	1.25e-07	2.54e-07
GPM3	-1.21822	1.76e-16	5.57e-16
GPP1	-1.62184	3e-60	3.44e-59
GPP2	1.82541	8.96e-31	4.71e-30
GPT2	1.26012	3.45e-28	1.66e-27
GPX1	1.61348	2.72e-10	6.44e-10
GPX2	-1.93929	4.21e-47	3.59e-46
GRE1	1.90953	2.04e-33	1.17e-32
GRS1	-1.39599	1.1e-95	2.73e-94
GRX8	1.01511	1.97e-13	5.45e-13
GSC2	3.61123	7.11e-267	1.59e-264
GSH1	1.68871	5.8e-71	8.28e-70
GSH2	-1.39916	6.79e-52	6.48e-51
GSM1	2.0355	6.04e-43	4.57e-42
GSP1	-1.27147	2.26e-35	1.37e-34
GSP2	1.06797	5.34e-08	1.11e-07
GTF1	1.04692	1.53e-25	6.71e-25
GTO1	1.96864	3.1e-32	1.69e-31
GTO3	1.02155	2.67e-09	5.98e-09
GTT1	1.73177	2.35e-15	7.08e-15
GTT2	2.30855	5.34e-38	3.51e-37
GUK1	-1.24808	5.57e-39	3.77e-38
GUP1	-1.63134	1.56e-70	2.19e-69
GUS1	-1.78304	5.1e-82	9.68e-81
GUT1	1.69942	4.73e-58	5.23e-57
GUT2	2.75449	1.77e-73	2.71e-72
GVP36	-1.04751	2.21e-28	1.07e-27
GWT1	-1.42395	2.84e-29	1.42e-28
GYP1	1.08498	5.47e-29	2.7e-28
HAL1	1.68779	2.8e-17	9.05e-17
HAM1	-1.553	1.08e-36	6.79e-36
HAP1	1.53631	1.68e-55	1.75e-54
HAP4	-1.24592	3.01e-10	7.1e-10
HBN1	1.14195	3.73e-06	6.89e-06
HBT1	2.55933	7.39e-61	8.55e-60
HCM1	-1.04419	6.42e-34	3.72e-33
HCR1	-1.11582	1.32e-62	1.6e-61
HEF3	3.04124	6.41e-194	7.3e-192
HEK2	-1.88017	1.72e-138	9.35e-137
HEM13	1.24172	0.0149173	0.0198502
HES1	6.55197	6.59e-239	1.24e-236
HHF1	-2.21119	4.66e-160	3.52e-158
HHF2	-2.54019	1.34e-66	1.78e-65
HHO1	-1.85114	7.36e-41	5.27e-40
HHT2	-1.52139	1.55e-59	1.74e-58
HIS3	1.35204	1.23e-26	5.56e-26
HIS4	2.30774	4.8e-50	4.39e-49
HIS5	1.79436	5.14e-22	2.03e-21
HIS6	-1.50799	1.29e-29	6.54e-29
HMS1	3.01862	9.47e-96	2.36e-94
HMX1	2.53827	1.61e-38	1.07e-37
HO	-3.99512	7.52e-146	4.49e-144
HOC1	-1.27407	5.04e-57	5.41e-56
HOF1	-2.74943	6.63e-136	3.48e-134
HOM3	1.89346	1.07e-129	5.06e-128
HOP2	-1.30771	0.000860608	0.00130387
HOR7	1.3488	3.45e-31	1.83e-30
HPA2	2.39656	3.47e-09	7.71e-09
HPA3	1.1709	8.59e-36	5.28e-35
HRI1	-1.61923	6.18e-25	2.65e-24
HRP1	-1.76293	9.98e-73	1.49e-71
HSC82	-2.40841	8.06e-32	4.35e-31
HSH49	1.53629	1.16e-32	6.43e-32
HSL1	-1.92345	2.77e-108	8.7e-107
HSP10	-1.18344	1.07e-13	2.99e-13
HSP12	6.57441	7.57e-37	4.78e-36
HSP26	5.71189	2.97e-11	7.37e-11
HSP30	-2.81328	9.37e-05	0.00015426
HSP31	1.18962	6.33e-16	1.95e-15
HSP32	3.04443	3.62e-15	1.08e-14
HSP33	3.70968	1.03e-20	3.84e-20
HSP60	-1.42177	3.63e-25	1.57e-24
HST3	-1.363	1.16e-36	7.3e-36
HSV2	1.50918	6.52e-78	1.11e-76
HTA1	-1.00682	1.19e-20	4.44e-20
HTA2	-4.2949	1.97e-228	3.22e-226
HTB1	-1.53575	2.94e-63	3.62e-62
HTB2	-3.6032	1.65e-260	3.56e-258
HUA1	1.08965	1.81e-27	8.48e-27
HUF	-1.00587	2.05e-24	8.66e-24
HUG1	5.53133	0	0
HUL4	2.55803	3.38e-91	7.97e-90
HXK1	3.58908	2.98e-70	4.16e-69
HXK2	-2.02702	2.13e-112	7.27e-111
HXT1	-1.36836	3.63e-12	9.44e-12
HXT10	1.21878	0.000692789	0.00105973
HXT13	3.22178	2.77e-77	4.65e-76
HXT15	1.27068	1.5e-05	2.64e-05
HXT17	3.00585	4.09e-70	5.69e-69
HXT2	2.68748	1.14e-128	5.34e-127
HXT4	1.48108	0.000183125	0.000294131
HXT5	4.16242	9.38e-201	1.2e-198
HXT6	5.03744	2.35e-143	1.36e-141
HXT7	2.41242	1.8e-27	8.47e-27
HXT9	1.33933	3.93e-07	7.76e-07
HYP2	-1.07144	1.74e-19	6.18e-19
ICL1	2.19812	1.35e-23	5.57e-23
ICS2	1.74531	3.52e-41	2.54e-40
ICS3	1.44538	3.1e-39	2.11e-38
ICT1	2.58474	1.28e-111	4.31e-110
ICY1	2.96825	1.88e-83	3.71e-82
IDH2	-1.31562	1.7e-25	7.43e-25
IDP2	1.61559	3.91e-18	1.32e-17
IDP3	1.26798	1.78e-22	7.14e-22
IES5	1.206	1.79e-45	1.45e-44
IFA38	-2.26202	1.36e-42	1.02e-41
IGD1	3.16738	6.13e-61	7.11e-60
IGO1	1.1151	8.36e-49	7.48e-48
ILM1	-2.39021	6.69e-56	7.02e-55
ILS1	-1.16684	1.91e-52	1.83e-51
ILV2	1.56689	1.27e-89	2.88e-88
IMD2	-2.0628	7.47e-29	3.68e-28
IMD3	-1.20534	7.14e-81	1.32e-79
IML3	1.02488	1.77e-16	5.58e-16
IMO32	1.45488	3.03e-74	4.75e-73
IMP2'	1.19434	1.83e-31	9.79e-31
IMT2	3.176	1.79e-06	3.39e-06
INH1	1.89239	7.21e-47	6.1e-46
INO1	4.73607	1.93e-127	8.75e-126
INO2	2.3855	2.26e-61	2.65e-60
INO4	1.18636	2.71e-19	9.57e-19
IPP1	-1.08789	7.27e-37	4.6e-36
IQG1	-2.02977	6.49e-129	3.06e-127
IRC10	1.41943	4.07e-31	2.16e-30
IRC13	3.52004	2.89e-06	5.38e-06
IRC15	2.68118	9.05e-127	4.05e-125
IRC18	2.99749	2.02e-32	1.11e-31
IRC22	-2.01693	2.6e-74	4.09e-73
IRC23	2.57681	6.33e-105	1.86e-103
IRC4	1.22858	3.79e-09	8.39e-09
IRC8	-1.65782	2.11e-60	2.43e-59
IRS4	1.5892	2.3e-54	2.31e-53
ISA1	1.66976	3.69e-79	6.48e-78
ISC1	1.00398	2.8e-29	1.4e-28
ISC10	1.32267	1.76e-31	9.42e-31
ISF1	3.23262	1.64e-115	6.05e-114
IST2	-1.67726	4.96e-119	1.94e-117
IST3	1.07493	1.59e-10	3.8e-10
ISU1	1.99814	2.12e-32	1.17e-31
ISU2	1.03386	1.9e-36	1.19e-35
ISW1	-1.5179	4e-80	7.23e-79
ITR1	1.19401	4.63e-32	2.51e-31
ITR2	-1.20265	3.3e-33	1.87e-32
IZH1	2.32381	2.23e-54	2.24e-53
IZH2	2.48736	2.05e-33	1.17e-32
IZH3	2.18703	2.18e-78	3.73e-77
IZH4	3.83304	8.07e-165	6.49e-163
JEM1	-1.15264	3.92e-23	1.6e-22
JEN1	3.59666	2.37e-39	1.63e-38
JHD2	1.87346	1.38e-53	1.36e-52
JID1	1.16241	5.78e-09	1.27e-08
KAP104	-1.07831	3.31e-38	2.18e-37
KAP114	-1.19498	3.51e-35	2.12e-34
KAP122	-1.28163	2.36e-40	1.66e-39
KAP123	-1.0776	3.21e-47	2.75e-46
KAR2	-2.3661	1.77e-44	1.39e-43
KCC4	-1.03517	2.66e-08	5.61e-08
KCH1	-1.33304	5.01e-37	3.19e-36
KDX1	1.14368	5.7e-19	1.98e-18
KEG1	-1.17467	1.26e-20	4.7e-20
KES1	-1.19476	5.76e-31	3.04e-30
KIN3	-1.85423	7.59e-42	5.55e-41
KIN82	1.5609	6.23e-22	2.46e-21
KNH1	1.29151	6.34e-19	2.2e-18
KNS1	2.32805	1.07e-100	2.85e-99
KTI11	1.17634	2.09e-26	9.36e-26
KTR3	-2.29708	2.12e-112	7.25e-111
LAG1	-1.67756	1.7e-94	4.18e-93
LAM5	1.12989	4.64e-35	2.78e-34
LAS21	-1.28941	8.9e-63	1.08e-61
LCB1	-1.28918	9.65e-45	7.63e-44
LCB3	-1.23129	2.22e-33	1.26e-32
LEA1	1.15615	5.35e-23	2.18e-22
LEE1	4.24736	4.39e-156	3.01e-154
LEU1	2.27303	3.26e-183	3.28e-181
LEU4	1.82029	1.27e-56	1.36e-55
LEU5	1.19759	5.8e-36	3.57e-35
LGE1	1.25127	3.4e-50	3.12e-49
LHS1	-1.52075	4.29e-64	5.38e-63
LIP1	-1.04491	1.18e-11	3.01e-11
LOA1	-1.0251	1.22e-19	4.34e-19
LOH1	1.9813	2.04e-19	7.24e-19
LRO1	-1.23797	2.8e-43	2.13e-42
LSC2	1.93864	2.12e-90	4.87e-89
LSG1	-1.15659	2.9e-43	2.21e-42
LSM12	-1.25118	1.05e-24	4.47e-24
LSM5	-1.31472	1.88e-29	9.47e-29
LSO1	-1.20865	0.000393398	0.000613897
LTE1	-1.10544	3.16e-19	1.11e-18
LYS1	1.95924	1.96e-18	6.68e-18
LYS14	1.10951	1.37e-28	6.69e-28
LYS2	1.16092	5.89e-19	2.05e-18
LYS21	1.11539	7.05e-21	2.65e-20
LYS5	1.35074	1.96e-46	1.65e-45
LYS9	-1.21435	1.35e-56	1.44e-55
MAC1	1.20686	6.22e-40	4.33e-39
MAL11	1.33946	1.23e-12	3.25e-12
MAL13	1.73329	1.45e-27	6.84e-27
MAL31	2.30473	1.47e-63	1.83e-62
MAL33	3.58069	4.98e-102	1.37e-100
MAN2	2.09635	1.19e-21	4.63e-21
MAP2	-1.27534	2.54e-44	1.98e-43
MBB1	2.6731	1.54e-73	2.37e-72
MCD1	-2.055	2.84e-48	2.51e-47
MCD4	-1.42752	1.01e-39	6.96e-39
MCH1	1.13503	2.69e-18	9.12e-18
MCH4	2.18875	3.55e-18	1.2e-17
MCH5	1.71199	1.48e-16	4.67e-16
MCK1	-1.13356	2.31e-46	1.93e-45
MCR1	1.43363	2.07e-39	1.42e-38
MDM20	-1.23243	3.22e-20	1.18e-19
MEP1	1.51809	1.64e-32	9.02e-32
MEP2	2.71649	1.86e-11	4.67e-11
MEP3	2.45755	5.77e-98	1.5e-96
MES1	-1.10173	2.84e-64	3.6e-63
MET1	4.32972	0	0
MET10	4.25525	0	0
MET13	4.24262	1.58e-205	2.17e-203
MET14	3.50998	6.34e-207	9.11e-205
MET16	3.47684	7.51e-246	1.56e-243
MET2	4.20925	0	0
MET22	1.3322	4.16e-29	2.07e-28
MET28	3.97239	6.59e-107	2e-105
MET3	3.86144	0	0
MET30	2.50863	1.43e-233	2.54e-231
MET32	2.5402	8.17e-80	1.45e-78
MET4	1.30442	1.62e-54	1.63e-53
MET5	3.64347	0	0
MET6	3.17472	0	0
MET8	2.48248	7.78e-86	1.62e-84
MGA2	2.21058	9.08e-205	1.19e-202
MGE1	-1.47319	6.85e-62	8.18e-61
MGM101	-1.07223	1.35e-20	5.03e-20
MHO1	1.49754	7.09e-30	3.62e-29
MHT1	2.63959	8.45e-101	2.27e-99
MID1	-1.37861	6.88e-30	3.52e-29
MIG1	1.48871	2.41e-52	2.3e-51
MIG2	2.05215	2.19e-145	1.3e-143
MIM2	1.02921	3.01e-24	1.27e-23
MIS1	-1.05164	1.8e-39	1.24e-38
MIT1	-1.35116	1.68e-40	1.19e-39
MKC7	-2.67717	5.32e-162	4.17e-160
MKK2	1.41186	5.2e-13	1.41e-12
MKT1	-1.24806	3.69e-51	3.47e-50
MLC1	-1.23865	5.66e-57	6.06e-56
MLS1	1.03879	2.87e-11	7.13e-11
MMF1	-1.43811	6.34e-33	3.56e-32
MMP1	2.40222	1.33e-228	2.22e-226
MMR1	-1.7112	1.75e-55	1.81e-54
MND1	4.46613	2.35e-72	3.48e-71
MNN1	-2.17956	2.17e-92	5.2e-91
MNN10	-1.49619	2.84e-53	2.77e-52
MNN11	-1.7015	5.24e-73	7.9e-72
MNN2	-1.09288	3.37e-42	2.49e-41
MNN4	2.80676	2.72e-131	1.35e-129
MNN9	-1.17553	7.64e-29	3.76e-28
MNP1	-1.45729	5.28e-49	4.73e-48
MOB2	-1.21889	1.08e-28	5.28e-28
MOH1	2.68131	7.74e-50	7.03e-49
MPC2	1.47415	2.72e-39	1.86e-38
MPC3	5.66654	2.49e-141	1.43e-139
MPC54	3.00611	4.82e-60	5.49e-59
MPD1	-1.08311	6.44e-23	2.61e-22
MPH2	1.18084	0.0112463	0.0151591
MRC1	-1.28913	4.62e-37	2.95e-36
MRH1	-2.03059	3.12e-08	6.58e-08
MRI1	-1.34945	3.06e-55	3.15e-54
MRK1	3.71795	5.31e-113	1.84e-111
MRPL50	-1.28445	2.1e-38	1.39e-37
MRS1	-1.2061	7.98e-15	2.34e-14
MRS4	1.02745	3.74e-16	1.17e-15
MRT4	-1.02532	8.26e-18	2.74e-17
MRX3	1.08708	2.31e-20	8.52e-20
MRX8	1.44304	3.14e-13	8.61e-13
MSB2	-2.38377	9.36e-106	2.8e-104
MSB3	1.0503	3.09e-18	1.05e-17
MSC1	2.47266	5.56e-31	2.93e-30
MSC7	1.00699	8.07e-14	2.27e-13
MSH2	-1.69586	8.86e-83	1.71e-81
MSH6	-1.43262	4.42e-57	4.77e-56
MSS1	1.28198	1.14e-29	5.8e-29
MSS11	1.03785	1.74e-08	3.7e-08
MSS18	1.09095	3.08e-21	1.18e-20
MST27	1.2699	1.56e-24	6.61e-24
MTH1	3.51532	1.5e-178	1.44e-176
MTL1	1.47722	2.61e-11	6.49e-11
MUK1	1.17612	3.57e-21	1.36e-20
MUP1	1.19224	6.06e-18	2.02e-17
MUP3	1.30646	1.65e-35	1e-34
MVD1	1.24267	2.05e-33	1.17e-32
MYO1	-1.05078	1.02e-51	9.7e-51
NAR1	1.49641	2e-57	2.17e-56
NAT1	-1.1465	1.84e-36	1.15e-35
NAT4	1.00045	2.13e-14	6.15e-14
NBA1	-1.27443	8.81e-41	6.3e-40
NCA3	3.79799	1.51e-206	2.12e-204
NCE102	-1.47174	5.71e-28	2.73e-27
NCE103	4.57118	5.17e-94	1.26e-92
NCW2	1.00526	7.77e-14	2.19e-13
NDC1	-1.12137	1.56e-36	9.74e-36
NDE2	2.29645	3.24e-08	6.81e-08
NDI1	1.07022	1.06e-08	2.29e-08
NDL1	2.01554	6.11e-58	6.73e-57
NEM1	2.29023	1.71e-97	4.37e-96
NHP2	-1.02043	8.76e-33	4.88e-32
NHP6A	-1.14059	8.78e-55	8.95e-54
NHX1	-1.11313	1.32e-34	7.8e-34
NIP7	-1.10204	4.12e-37	2.64e-36
NIT1	2.54282	3.19e-30	1.65e-29
NNF1	1.03588	2.48e-17	8.04e-17
NNK1	1.40828	3.91e-30	2.01e-29
NNR1	1.85996	1.69e-23	6.98e-23
NNR2	1.458	5.65e-19	1.97e-18
NNT1	-1.35198	1.22e-36	7.69e-36
NOP1	-1.43293	2.34e-11	5.82e-11
NOP56	-1.14253	1.58e-49	1.42e-48
NPL3	-1.05307	1.52e-40	1.07e-39
NPR1	1.10627	3.9e-15	1.17e-14
NQM1	4.19685	2.96e-64	3.73e-63
NRG1	1.48203	1.55e-34	9.14e-34
NRG2	3.14622	1.4e-118	5.39e-117
NRM1	-2.12548	3.51e-34	2.05e-33
NRP1	-1.12989	1.14e-13	3.16e-13
NSG1	-2.00788	5.31e-101	1.45e-99
NSG2	1.0512	8.64e-39	5.8e-38
NTF2	-1.6742	7.58e-84	1.51e-82
NTH2	1.92295	2.46e-33	1.4e-32
NUC1	-1.46681	2.49e-22	9.94e-22
NUD1	1.01581	1.9e-18	6.51e-18
NUP120	-1.04763	1.98e-22	7.93e-22
NUP60	-1.06127	8.84e-31	4.65e-30
NVJ2	-1.32234	5.75e-42	4.23e-41
OAC1	1.54031	4.88e-73	7.38e-72
OAR1	1.31248	5.63e-37	3.57e-36
ODC1	1.47646	7.3e-23	2.95e-22
OLA1	-1.72891	1.16e-50	1.08e-49
OLE1	3.16907	1.68e-133	8.54e-132
OM14	2.32759	1.55e-34	9.15e-34
OM45	1.77504	0.000268102	0.00042374
OPI3	1.95689	3.03e-36	1.87e-35
OPT1	-1.01814	3.26e-25	1.41e-24
ORM2	1.34899	8.65e-58	9.44e-57
ORT1	1.94672	9.96e-30	5.06e-29
OST1	-2.33995	3.28e-110	1.09e-108
OST2	-1.30378	7.65e-23	3.09e-22
OST3	-1.37017	3.96e-68	5.4e-67
OST5	-1.65803	5.94e-37	3.76e-36
OST6	-1.48679	1.23e-35	7.52e-35
OSW2	2.23113	1.27e-61	1.5e-60
OYE3	2.68691	1.76e-41	1.28e-40
PAA1	-1.02496	1.07e-34	6.32e-34
PAC1	-1.22185	1.69e-13	4.66e-13
PAC10	-1.23616	2.98e-20	1.09e-19
PAH1	1.37284	4.98e-44	3.85e-43
PAI3	4.0954	7.41e-58	8.11e-57
PAN2	-1.04165	3.74e-23	1.53e-22
PAU10	2.77224	1.7e-10	4.06e-10
PAU11	5.44507	1.37e-37	8.91e-37
PAU12	3.52277	7.94e-28	3.79e-27
PAU13	8.3772	2.42e-218	3.75e-216
PAU15	6.33128	3.49e-56	3.69e-55
PAU16	5.01624	3.14e-08	6.61e-08
PAU17	8.43239	0	0
PAU19	10.5923	5.58e-51	5.22e-50
PAU2	8.95071	2.58e-103	7.37e-102
PAU20	9.09158	4.65e-41	3.34e-40
PAU23	7.55394	1.48e-45	1.2e-44
PAU24	8.22892	0	0
PAU3	6.1587	1.39e-160	1.06e-158
PAU4	6.88707	6.3e-34	3.66e-33
PAU5	8.7083	5.34e-53	5.16e-52
PAU6	3.05429	3.74e-28	1.8e-27
PAU7	5.16673	1.15e-78	1.98e-77
PAU8	10.0028	6.56e-44	5.03e-43
PAU9	9.8093	1.13e-54	1.15e-53
PBI1	7.01204	0	0
PBI2	1.74349	2.46e-21	9.43e-21
PBR1	-1.14867	2.32e-23	9.53e-23
PCA1	1.43749	7.62e-55	7.79e-54
PCK1	4.65999	4.4e-88	9.72e-87
PCL1	-3.75786	1.15e-72	1.72e-71
PCL10	1.06136	9.91e-19	3.42e-18
PCL2	-1.31969	4.54e-28	2.18e-27
PCL5	3.15893	9.78e-65	1.25e-63
PCT1	1.26461	3.42e-46	2.83e-45
PDB1	-1.14372	5.22e-44	4.02e-43
PDC1	-2.05267	2.88e-72	4.26e-71
PDC6	2.64081	1.6e-64	2.03e-63
PDE1	1.0082	1.36e-22	5.47e-22
PDH1	3.54111	2.56e-75	4.08e-74
PDR10	2.36043	1.38e-44	1.09e-43
PDR11	2.06973	3.63e-21	1.38e-20
PDR12	-2.86834	1.89e-186	1.93e-184
PDR15	-1.16257	1.22e-32	6.74e-32
PDR17	-1.38892	1.07e-51	1.02e-50
PDR3	1.02873	1.57e-38	1.05e-37
PDR5	-1.8619	1.62e-71	2.36e-70
PDS5	-1.72408	5.36e-27	2.46e-26
PER1	-1.31132	7.36e-33	4.13e-32
PET10	1.15705	9.11e-36	5.58e-35
PET130	1.19099	1.77e-25	7.72e-25
PET18	1.58617	1.59e-20	5.9e-20
PET20	1.78759	6.26e-62	7.48e-61
PEX18	3.11232	6.12e-47	5.18e-46
PEX21	1.8921	1e-87	2.2e-86
PEX28	1.17652	9.44e-28	4.48e-27
PEX5	1.5654	5.75e-84	1.15e-82
PEX9	1.36893	4.42e-13	1.2e-12
PFA4	-1.22584	2.31e-29	1.16e-28
PFF1	-1.42595	3.34e-79	5.87e-78
PFK1	-1.37046	9.67e-23	3.9e-22
PFK2	-1.49628	1.31e-20	4.88e-20
PFK26	1.4824	2.92e-44	2.27e-43
PFK27	1.22947	1.45e-32	8.02e-32
PGA3	-2.01877	5.59e-88	1.23e-86
PGI1	-1.93381	1.53e-21	5.92e-21
PGK1	-1.65321	0.000171525	0.000276677
PGM1	-1.22677	4.06e-28	1.95e-27
PGM2	1.38097	4.23e-09	9.35e-09
PGU1	1.2387	3.39e-15	1.01e-14
PHD1	1.08039	5.42e-09	1.19e-08
PHM7	5.30138	1.22e-37	7.93e-37
PHM8	1.93553	4.71e-19	1.64e-18
PHO11	-1.78918	5.19e-11	1.27e-10
PHO12	-3.1185	5.43e-37	3.45e-36
PHO3	-3.71291	9.72e-237	1.78e-234
PHO5	-1.70012	2.76e-27	1.29e-26
PHO89	5.47673	7.21e-38	4.73e-37
PHO92	1.72817	0.000125853	0.000205089
PIF1	-1.29614	1.1e-32	6.11e-32
PIG1	1.72645	8.02e-28	3.82e-27
PIG2	2.05084	4.52e-25	1.94e-24
PIN3	1.59576	5.88e-36	3.62e-35
PIP2	1.1861	8.28e-33	4.62e-32
PIR1	-2.56317	1.6e-153	1.04e-151
PIR3	4.14261	1.1e-21	4.3e-21
PIR5	1.60213	9.39e-23	3.79e-22
PKH1	2.03182	1.37e-109	4.47e-108
PKP2	1.97327	1.47e-37	9.51e-37
PKR1	-1.52714	1.16e-50	1.08e-49
PLB1	1.14532	2.3e-29	1.15e-28
PLP2	-1.01221	1.24e-14	3.62e-14
PMA1	-1.34749	1.25e-17	4.11e-17
PMA2	2.03088	2.88e-19	1.01e-18
PMI40	-2.99883	3.26e-198	4.02e-196
PMP1	-1.07896	2.29e-09	5.16e-09
PMP2	-1.96427	6.01e-27	2.76e-26
PMS1	-1.35008	5.91e-25	2.54e-24
PMT1	-2.28701	4.37e-192	4.79e-190
PMT2	-2.5648	8.04e-241	1.56e-238
PMT4	-3.12183	6.62e-277	1.74e-274
PMT6	-1.00158	3.04e-22	1.21e-21
PMT7	-1.14071	8.45e-28	4.02e-27
PMU1	-1.05211	1.29e-30	6.76e-30
POC4	-1.4153	4.28e-21	1.62e-20
POG1	1.35128	4.02e-34	2.35e-33
POL1	-1.08277	2.47e-23	1.01e-22
POL2	-1.36805	2.48e-44	1.94e-43
POL30	-3.92729	6.01e-124	2.59e-122
POL31	-1.13891	5.01e-28	2.4e-27
POL32	-1.81098	1.34e-42	1e-41
POM152	-1.25493	6.78e-36	4.17e-35
POM33	-1.05857	5.29e-20	1.92e-19
POP6	1.33875	2.02e-21	7.81e-21
POT1	2.59339	1.46e-35	8.89e-35
POX1	1.76232	3.53e-30	1.82e-29
PPN1	-1.11337	1.28e-40	9.07e-40
PPQ1	1.56732	2.11e-44	1.65e-43
PPT1	-1.0354	1.36e-29	6.87e-29
PRB1	2.1457	1.26e-122	5.33e-121
PRE1	-1.31226	7.43e-28	3.55e-27
PRE2	-1.13	2.12e-30	1.1e-29
PRE3	-1.14844	3.11e-21	1.19e-20
PRE6	-1.16704	3.58e-33	2.02e-32
PRE9	-1.09338	1.39e-35	8.5e-35
PRM1	1.42886	1.47e-23	6.07e-23
PRM10	2.08502	1.25e-47	1.09e-46
PRM2	1.00877	4.87e-12	1.26e-11
PRM4	2.12982	4.25e-73	6.47e-72
PRM7	1.10949	1.69e-10	4.04e-10
PRO3	-1.59636	8.56e-85	1.76e-83
PRP45	1.12483	5.7e-37	3.62e-36
PRR1	-1.20693	4.01e-30	2.06e-29
PRR2	2.40793	6.9e-22	2.72e-21
PRX1	1.8521	7.87e-47	6.63e-46
PRY1	4.51734	0	0
PRY2	-2.46791	2.58e-57	2.8e-56
PSA1	-2.0036	3.63e-84	7.31e-83
PST1	1.64408	0.00101855	0.00153164
PTH2	-1.02543	2.04e-17	6.64e-17
PTK1	1.48585	2.8e-37	1.8e-36
PTM1	-1.04676	4.66e-44	3.61e-43
PTP2	1.22309	2.71e-54	2.71e-53
PTP3	1.80621	4.59e-61	5.34e-60
PTR2	-2.57012	4.35e-87	9.38e-86
PTR3	1.17705	1.87e-25	8.12e-25
PUG1	1.77189	3.41e-15	1.02e-14
PUN1	2.40042	5.4e-144	3.16e-142
PUS2	1.05568	1.16e-17	3.8e-17
PUS4	-1.10844	3.67e-32	2e-31
PUT1	5.22564	1.98e-108	6.28e-107
PUT4	2.69608	3.21e-41	2.33e-40
PXA1	1.98298	2.09e-30	1.09e-29
PXA2	2.05684	6.95e-79	1.21e-77
PXP2	2.27377	4.54e-83	8.81e-82
PYC1	2.99152	4.07e-62	4.89e-61
PYK2	1.35947	1.1e-15	3.35e-15
QCR10	1.38793	2.48e-39	1.7e-38
QCR6	1.22264	2.77e-36	1.72e-35
QCR8	1.00438	2.48e-20	9.12e-20
QCR9	1.86351	3.01e-43	2.28e-42
QDR2	1.73218	5.92e-134	3.03e-132
QRI1	-1.38477	5.71e-48	5.01e-47
RAD14	1.2564	1.37e-34	8.07e-34
RAD27	-1.8427	8.97e-57	9.57e-56
RAD5	-1.21242	1.14e-14	3.33e-14
RAD53	-2.03784	1.44e-20	5.35e-20
RAD54	1.26602	2.51e-13	6.91e-13
RAD57	1.05139	1.07e-13	2.99e-13
RAD59	3.09297	1.14e-157	8.03e-156
RAM1	-1.0407	1.87e-17	6.11e-17
RAX2	-2.36098	1.09e-78	1.89e-77
RBD2	-1.08884	5.28e-20	1.92e-19
RBL2	-1.21602	1.37e-21	5.32e-21
RCF2	1.06879	8.67e-24	3.6e-23
RCH1	1.32595	3.96e-30	2.04e-29
RCK1	5.00516	1.25e-92	3.01e-91
RCR1	1.29649	1.21e-55	1.27e-54
RDT1	-2.00442	3.99e-15	1.19e-14
REC104	1.1558	2.99e-05	5.13e-05
REC114	1.09361	2.24e-17	7.29e-17
REC8	3.38211	8.22e-50	7.46e-49
RED1	1.28913	4.76e-26	2.11e-25
REE1	-2.75731	1.13e-119	4.45e-118
REG2	2.66465	7.48e-40	5.19e-39
RER1	-1.34868	3.69e-20	1.35e-19
RET3	-1.62786	1.79e-55	1.86e-54
REX3	1.11328	6.3e-10	1.46e-09
REX4	-1.49058	5.56e-23	2.26e-22
RFA1	-2.02217	1.84e-38	1.22e-37
RFA2	-1.55724	4.94e-26	2.19e-25
RFA3	-1.97955	1.83e-56	1.94e-55
RFC3	-1.739	6.71e-55	6.86e-54
RFC5	-2.1369	4.5e-83	8.76e-82
RFT1	-1.10834	1.03e-30	5.4e-30
RGI2	8.64673	6.82e-71	9.64e-70
RGM1	1.51433	7.55e-22	2.97e-21
RHO5	1.33123	1.09e-24	4.64e-24
RIB1	1.82133	4.58e-86	9.6e-85
RIB5	2.04246	2.62e-61	3.07e-60
RIM1	-1.02888	2.43e-38	1.61e-37
RIM101	1.38886	3.94e-41	2.84e-40
RIM4	1.55354	7.03e-34	4.06e-33
RIM8	1.75742	2.79e-36	1.73e-35
RIP1	1.34391	9.24e-50	8.38e-49
RKM1	-1.58181	1.72e-38	1.15e-37
RMD5	1.3009	2.98e-24	1.25e-23
RMD6	1.81778	1.96e-21	7.59e-21
RMI1	1.72348	3.03e-42	2.24e-41
RNA1	-1.39701	5.45e-67	7.3e-66
RNA170	-1.60882	3.7e-19	1.3e-18
RNH203	-1.0889	7.35e-15	2.16e-14
RNP1	1.94334	1.41e-09	3.19e-09
RNR1	-4.4624	1.26e-273	3.17e-271
RNR2	1.0398	3.88e-08	8.13e-08
RNR3	2.64895	1.87e-82	3.6e-81
ROG1	1.16244	1.85e-26	8.29e-26
ROG3	1.3957	3.24e-26	1.45e-25
ROM1	1.31984	1.6e-16	5.04e-16
ROT2	-1.25054	2.58e-25	1.12e-24
ROX3	2.31074	1.24e-84	2.54e-83
RPA12	-1.27766	1.25e-27	5.9e-27
RPA34	-1.07258	1.72e-26	7.74e-26
RPA49	-1.11804	1.06e-26	4.81e-26
RPB11	-1.01531	2.14e-30	1.11e-29
RPB3	-1.30622	9.7e-42	7.09e-41
RPB8	-1.3787	5.14e-70	7.13e-69
RPC31	-1.13779	9.64e-19	3.33e-18
RPI1	-1.70335	2.21e-20	8.13e-20
RPL10	-1.13836	4.26e-25	1.84e-24
RPL11A	-1.88527	7.49e-74	1.16e-72
RPL11B	-1.29339	9.17e-48	8e-47
RPL12A	-1.51736	6.57e-53	6.33e-52
RPL12B	-1.67746	3.59e-76	5.84e-75
RPL13A	-1.68664	7.45e-120	2.96e-118
RPL13B	-1.72829	1.37e-81	2.58e-80
RPL14A	-1.76797	8.73e-36	5.35e-35
RPL14B	-1.23081	7.84e-20	2.82e-19
RPL15A	-1.48811	1.29e-54	1.31e-53
RPL16A	-1.65323	4.91e-122	2.03e-120
RPL16B	-1.83837	8.38e-115	3.01e-113
RPL17A	-1.45345	1.28e-42	9.61e-42
RPL17B	-1.47142	1.96e-53	1.92e-52
RPL18A	-1.86672	3.01e-63	3.69e-62
RPL18B	-2.05655	1.62e-158	1.17e-156
RPL19A	-1.52158	1.24e-99	3.27e-98
RPL19B	-1.75076	7.22e-103	2.04e-101
RPL1A	-2.3528	5.28e-158	3.75e-156
RPL1B	-1.39802	7.26e-93	1.76e-91
RPL20A	-1.92079	5.58e-131	2.71e-129
RPL20B	-1.55763	1.45e-67	1.96e-66
RPL21A	-1.65789	5.51e-60	6.26e-59
RPL21B	-1.75738	3.61e-85	7.46e-84
RPL22A	-2.01188	8.1e-91	1.88e-89
RPL22B	-1.70979	5.24e-25	2.25e-24
RPL23A	-1.67043	1.37e-77	2.31e-76
RPL23B	-1.4284	3.18e-53	3.09e-52
RPL24A	-1.59466	1.12e-55	1.17e-54
RPL24B	-1.44995	1.62e-72	2.41e-71
RPL25	-1.65929	5.69e-109	1.82e-107
RPL26A	-1.30781	1.16e-65	1.51e-64
RPL26B	-1.67036	9.05e-60	1.02e-58
RPL27A	-1.53629	7.11e-62	8.46e-61
RPL27B	-1.22599	1.82e-59	2.05e-58
RPL28	-1.56797	5.48e-67	7.33e-66
RPL29	-1.46494	5.34e-56	5.63e-55
RPL2A	-1.55892	4.8e-74	7.47e-73
RPL2B	-1.72941	4.79e-73	7.27e-72
RPL3	-1.20875	3.71e-48	3.27e-47
RPL30	-1.4432	4.5e-63	5.5e-62
RPL31A	-1.54673	6.61e-67	8.82e-66
RPL31B	-1.24898	6.99e-46	5.75e-45
RPL32	-1.51375	2.11e-84	4.29e-83
RPL33A	-1.59214	2.14e-61	2.52e-60
RPL34A	-1.45277	1.07e-57	1.16e-56
RPL34B	-1.38277	1.98e-40	1.39e-39
RPL35A	-1.35423	8.78e-75	1.39e-73
RPL35B	-1.49012	7.16e-46	5.88e-45
RPL36A	-1.45379	4.19e-76	6.79e-75
RPL36B	-1.4064	1.2e-50	1.11e-49
RPL37A	-1.6481	1.56e-79	2.76e-78
RPL37B	-1.30429	2.23e-53	2.19e-52
RPL38	-1.65411	5.14e-66	6.71e-65
RPL39	-1.399	1.12e-49	1.01e-48
RPL40A	-1.5047	1.78e-73	2.72e-72
RPL40B	-1.99582	4.03e-151	2.56e-149
RPL41A	-1.87593	8.09e-51	7.55e-50
RPL41B	-1.11278	1.16e-08	2.51e-08
RPL42A	-1.47511	7.63e-67	1.02e-65
RPL42B	-1.58563	4.03e-72	5.93e-71
RPL43A	-1.53151	2.67e-61	3.12e-60
RPL43B	-1.45488	3.02e-42	2.24e-41
RPL4B	-1.33918	4.25e-35	2.56e-34
RPL5	-1.68317	1.63e-53	1.6e-52
RPL6A	-1.59045	1.36e-66	1.8e-65
RPL6B	-1.6985	2.18e-109	7.03e-108
RPL7A	-2.20132	6.89e-173	5.94e-171
RPL8A	-1.07269	5.2e-47	4.42e-46
RPL8B	-1.92188	1.24e-81	2.32e-80
RPL9A	-2.09186	3.97e-42	2.94e-41
RPM1	1.85767	5.32e-21	2.01e-20
RPM2	1.99592	6.31e-63	7.69e-62
RPN1	-1.21852	3.34e-55	3.43e-54
RPN2	-1.13751	7.34e-40	5.1e-39
RPN3	-1.0605	5.97e-45	4.75e-44
RPN4	1.8765	5.25e-91	1.23e-89
RPN7	-1.07738	3.99e-41	2.88e-40
RPO26	-1.11426	1.53e-36	9.6e-36
RPP0	-1.87454	7.3e-69	1e-67
RPP1	-1.41407	2.35e-42	1.75e-41
RPP1A	-1.25287	2.54e-32	1.39e-31
RPP1B	-1.84382	3.38e-47	2.9e-46
RPP2A	-1.81423	1.28e-64	1.63e-63
RPP2B	-1.29513	2.67e-22	1.06e-21
RPS0A	-1.79148	7.13e-107	2.15e-105
RPS0B	-1.79102	2.61e-81	4.86e-80
RPS10A	-1.50331	7.61e-62	9.01e-61
RPS10B	-1.43816	2.61e-76	4.29e-75
RPS11A	-1.65303	5.2e-65	6.67e-64
RPS11B	-1.74683	1.15e-73	1.77e-72
RPS12	-1.4559	2.69e-25	1.16e-24
RPS13	-1.53779	4.58e-67	6.16e-66
RPS14A	-1.60595	2.52e-100	6.7e-99
RPS14B	-1.09391	4.46e-42	3.28e-41
RPS15	-1.63294	2.05e-67	2.76e-66
RPS16A	-1.58952	3.71e-72	5.48e-71
RPS16B	-1.65224	8.91e-73	1.34e-71
RPS17A	-1.59096	1.12e-80	2.07e-79
RPS17B	-1.71912	3.82e-71	5.5e-70
RPS18A	-1.87143	2.86e-102	7.93e-101
RPS18B	-1.54303	1.66e-55	1.73e-54
RPS19A	-1.58508	7.11e-58	7.8e-57
RPS19B	-1.63352	6.34e-73	9.54e-72
RPS1A	-1.77617	9.3e-86	1.93e-84
RPS1B	-1.94781	1.19e-102	3.32e-101
RPS2	-1.71213	2.85e-62	3.43e-61
RPS20	-1.65384	2.59e-47	2.22e-46
RPS21A	-1.88145	1.68e-77	2.82e-76
RPS21B	-1.56014	2.66e-45	2.13e-44
RPS22A	-1.95493	1.98e-104	5.74e-103
RPS22B	-1.46172	3.68e-75	5.84e-74
RPS23A	-1.43546	2.18e-71	3.16e-70
RPS23B	-1.52725	1.73e-46	1.45e-45
RPS24A	-1.78419	5.96e-92	1.41e-90
RPS24B	-1.24681	4.1e-42	3.03e-41
RPS25A	-1.82614	1.16e-86	2.46e-85
RPS25B	-1.65052	6.27e-76	1.01e-74
RPS26A	-1.58725	1.86e-88	4.13e-87
RPS26B	-1.90469	1.28e-75	2.05e-74
RPS27A	-1.41478	1.06e-50	9.85e-50
RPS27B	-1.44465	1.1e-63	1.38e-62
RPS28A	-1.58644	1.06e-78	1.83e-77
RPS28B	-1.75615	1.77e-63	2.2e-62
RPS29A	-1.7363	5.35e-66	6.98e-65
RPS29B	-1.39434	1.75e-42	1.31e-41
RPS3	-1.72345	8.48e-74	1.31e-72
RPS30A	-1.40134	6.2e-71	8.82e-70
RPS30B	-1.46441	4.84e-71	6.95e-70
RPS31	-1.68078	6.9e-48	6.03e-47
RPS4A	-1.9023	5.52e-101	1.5e-99
RPS4B	-1.54875	7.17e-58	7.86e-57
RPS5	-1.72047	5.38e-87	1.16e-85
RPS6A	-1.765	9.02e-82	1.7e-80
RPS6B	-1.89127	7.96e-160	5.86e-158
RPS7A	-1.65333	7.52e-82	1.42e-80
RPS7B	-1.37594	2.16e-71	3.15e-70
RPS8A	-1.82082	3.07e-140	1.72e-138
RPS8B	-1.67056	6.05e-97	1.54e-95
RPS9B	-2.01424	4.33e-122	1.8e-120
RPT2	-1.05188	2.14e-28	1.04e-27
RPT6	-1.19259	8.19e-38	5.35e-37
RRP1	-1.14085	6.93e-36	4.26e-35
RRP9	-1.0913	7.27e-23	2.94e-22
RRT1	2.02836	8.58e-14	2.41e-13
RRT13	2.08257	7.06e-37	4.47e-36
RRT15	2.61894	0.00258945	0.00375448
RRT6	1.81942	1.74e-35	1.06e-34
RSB1	1.01598	4.14e-25	1.79e-24
RSF1	1.34694	5.25e-15	1.56e-14
RSF2	-1.03278	4.23e-13	1.15e-12
RSM10	1.45806	1.64e-24	6.96e-24
RSN1	-1.516	1.31e-113	4.56e-112
RTA1	3.41672	7.93e-156	5.38e-154
RTC2	5.93211	2.74e-138	1.48e-136
RTG3	1.15315	1.23e-20	4.57e-20
RTK1	1.0859	5.93e-21	2.24e-20
RTN2	1.70457	4.44e-12	1.15e-11
RTS3	4.71248	1.5e-194	1.74e-192
RTT109	-2.26141	5.39e-48	4.73e-47
RUD3	-1.09889	5.83e-34	3.38e-33
RUF21	-2.21738	4.12e-09	9.11e-09
RUF5-2	1.76175	2.73e-12	7.12e-12
RUP1	1.01298	3.66e-45	2.93e-44
RVB2	-1.14367	1.95e-45	1.57e-44
SAM2	3.10834	0	0
SAM3	1.87942	3.26e-100	8.63e-99
SAM4	-1.59991	2.71e-33	1.53e-32
SAM50	-1.16289	5.09e-19	1.78e-18
SAS5	1.14328	3.32e-27	1.54e-26
SBA1	-1.37545	3.81e-29	1.89e-28
SBH1	-1.69397	2.76e-59	3.07e-58
SBP1	-1.45651	1.74e-78	2.98e-77
SCJ1	-1.36267	5.15e-44	3.97e-43
SCM4	3.91437	1.85e-166	1.53e-164
SCP160	-1.13442	1.37e-44	1.08e-43
SCS2	-1.33604	6.59e-54	6.54e-53
SCS7	-1.32515	1.87e-59	2.1e-58
SCW10	-4.08677	6.65e-98	1.72e-96
SCW11	-2.17917	6.96e-23	2.82e-22
SDD3	-1.05562	9.59e-40	6.64e-39
SDH1	1.86436	1.16e-18	4e-18
SDH2	1.31878	1.31e-39	9.04e-39
SDH4	1.04381	1.2e-27	5.69e-27
SDS23	1.76961	3.87e-124	1.68e-122
SDT1	1.2084	5.45e-10	1.26e-09
SEC11	-1.11258	3.88e-13	1.06e-12
SEC21	-1.31772	1.82e-62	2.19e-61
SEC26	-1.13939	8.5e-45	6.74e-44
SEC27	-1.19565	4.42e-53	4.29e-52
SEC53	-2.37384	2.92e-103	8.32e-102
SEC61	-2.30734	6.17e-176	5.48e-174
SEC63	-2.03971	4.33e-87	9.36e-86
SEC66	-1.15011	4.74e-37	3.02e-36
SED4	-1.35025	2.59e-59	2.9e-58
SEN34	-2.16917	2.92e-20	1.07e-19
SEO1	4.67959	8.14e-70	1.13e-68
SER2	-1.77843	1.58e-50	1.46e-49
SER3	1.23091	2.18e-50	2e-49
SER33	1.7725	4.32e-82	8.26e-81
SES1	-1.28679	6.1e-48	5.35e-47
SET4	5.0216	5.54e-117	2.1e-115
SFC1	3.6803	4.66e-29	2.31e-28
SFG1	-3.05816	4.71e-100	1.24e-98
SFH5	-1.49557	6.68e-42	4.9e-41
SFM1	-1.06731	4.54e-31	2.4e-30
SGE1	1.20936	2.79e-19	9.84e-19
SHC1	2.15225	1.45e-31	7.79e-31
SHE1	-1.15906	6.01e-13	1.62e-12
SHE10	-1.02794	2.21e-42	1.65e-41
SHE2	-1.02063	8.67e-14	2.43e-13
SHH4	1.37325	4.09e-16	1.27e-15
SHM1	-1.33813	7.38e-52	7.02e-51
SHO1	-1.62073	2.04e-50	1.88e-49
SHR3	-1.11802	8.27e-33	4.62e-32
SHR5	1.29288	1.03e-15	3.15e-15
SHU1	1.06426	6.75e-17	2.16e-16
SIL1	-1.25565	1.21e-37	7.9e-37
SIM1	-2.4517	6.46e-123	2.74e-121
SIP18	6.22814	8.04e-16	2.47e-15
SIP4	5.29112	2.84e-21	1.09e-20
SIR1	1.47401	6.43e-26	2.85e-25
SKG6	-1.63448	8.23e-43	6.21e-42
SKI8	-1.11541	4.27e-36	2.64e-35
SKP2	1.01902	3.11e-13	8.52e-13
SKS1	2.52543	1.24e-140	7.08e-139
SLI1	1.63887	6.45e-45	5.13e-44
SLI15	-1.13707	1.72e-13	4.77e-13
SLO1	1.05225	4.17e-15	1.24e-14
SLX5	1.07676	9.23e-13	2.47e-12
SLZ1	1.51001	6.8e-18	2.27e-17
SMA1	3.41815	4.58e-18	1.54e-17
SMC3	-1.68474	1.2e-50	1.11e-49
SMK1	1.25613	6.34e-27	2.91e-26
SMP1	1.24144	1.52e-11	3.83e-11
SNA2	1.05034	1.89e-24	8.01e-24
SNA3	1.05991	1.05e-24	4.47e-24
SNA4	1.05177	2.19e-38	1.45e-37
SND1	2.1023	2.29e-59	2.56e-58
SNF11	1.25633	5.02e-39	3.4e-38
SNF3	1.15803	2.85e-12	7.42e-12
SNG1	1.89973	7.69e-35	4.57e-34
SNL1	-1.27118	6.37e-43	4.81e-42
SNO1	2.42696	1.33e-07	2.7e-07
SNO3	1.73085	1.98e-06	3.72e-06
SNZ1	4.44087	1.15e-17	3.78e-17
SNZ3	1.09403	7.24e-10	1.67e-09
SOE1	1.03774	0.0103673	0.0140276
SOL3	-1.06512	8.78e-11	2.13e-10
SOM1	1.64378	5.53e-30	2.83e-29
SOR1	2.26822	6.81e-05	0.000113141
SOR2	1.9738	0.000401802	0.000626525
SPC110	-1.32429	5.74e-41	4.12e-40
SPC19	-1.03036	4.15e-12	1.08e-11
SPC24	-1.77135	1.37e-24	5.8e-24
SPC25	1.24284	2.25e-47	1.94e-46
SPC29	-1.56312	2.87e-13	7.88e-13
SPE3	-2.03878	3.31e-151	2.13e-149
SPF1	-1.57353	4.41e-54	4.39e-53
SPG1	2.32041	2.36e-30	1.22e-29
SPG4	7.2112	1.5e-54	1.52e-53
SPG5	1.40164	1.54e-35	9.39e-35
SPI1	2.76879	8.19e-27	3.74e-26
SPL2	1.23297	7.55e-07	1.46e-06
SPO12	-2.30526	1.52e-64	1.93e-63
SPO13	1.84531	4.72e-17	1.52e-16
SPO20	1.20349	4.6e-06	8.42e-06
SPO22	1.22539	8e-29	3.93e-28
SPO23	1.63917	7.24e-14	2.04e-13
SPO24	2.35645	1.13e-66	1.5e-65
SPO73	3.07298	1.4e-76	2.31e-75
SPO77	-2.11205	1.23e-11	3.12e-11
SPP1	1.10359	1.59e-30	8.29e-30
SPS100	2.35154	7.5e-23	3.03e-22
SPS19	1.20171	1.85e-21	7.15e-21
SPS22	1.56369	4.18e-05	7.08e-05
SPS4	-1.57988	0.000693574	0.00106066
SPT16	-1.00336	1.14e-51	1.08e-50
SPT6	-1.02411	1.07e-38	7.16e-38
SRB7	-1.31549	1.81e-19	6.44e-19
SRD1	1.88557	1.04e-45	8.48e-45
SRF1	1.6862	5.34e-79	9.32e-78
SRG1	-1.33432	7.54e-44	5.77e-43
SRL1	-4.41561	3.51e-278	1.01e-275
SRL3	1.06511	1.49e-18	5.11e-18
SRL4	1.23411	0.0366762	0.0465666
SRM1	-1.09813	1.22e-21	4.76e-21
SRO77	2.52315	2.62e-83	5.16e-82
SRP101	-1.00726	2.32e-39	1.59e-38
SRP102	-1.74218	1.15e-49	1.04e-48
SRP40	-1.26968	5.07e-51	4.76e-50
SRS2	-1.12386	9.15e-37	5.77e-36
SRV2	-1.45088	1.28e-49	1.16e-48
SRX1	1.77533	2.98e-29	1.49e-28
SRY1	1.82531	2.49e-21	9.56e-21
SSA2	-2.72902	3.54e-13	9.68e-13
SSA3	1.32983	1.51e-07	3.06e-07
SSB1	-1.69943	6.56e-65	8.41e-64
SSB2	-1.35303	3.59e-57	3.88e-56
SSC1	-1.33926	2.49e-35	1.5e-34
SSH1	-1.73814	2.77e-115	1.01e-113
SSH4	1.28002	2.3e-45	1.85e-44
SSO2	-1.14605	3.17e-32	1.73e-31
SSS1	-1.26082	3.32e-34	1.95e-33
SST2	-1.59267	8.31e-72	1.22e-70
SSU1	1.42127	0.000375456	0.000586959
SSZ1	-1.61179	3.53e-147	2.13e-145
STB2	1.15467	2.05e-12	5.38e-12
STB6	1.22059	3.29e-39	2.24e-38
STE14	-1.27006	2.2e-22	8.8e-22
STE2	-1.50655	3.31e-23	1.35e-22
STE24	-2.23904	6.65e-54	6.58e-53
STE6	-1.36595	1.07e-32	5.98e-32
STF1	1.65753	5.69e-50	5.19e-49
STF2	1.41822	4.28e-14	1.22e-13
STI1	-1.14554	0.00304689	0.0043809
STL1	1.10056	2.26e-07	4.53e-07
STM1	-1.67793	2.56e-79	4.52e-78
STP2	1.0559	1.44e-26	6.53e-26
STR2	2.13911	5e-54	4.97e-53
STR3	6.23199	0	0
STT3	-2.11636	1.3e-139	7.2e-138
STU2	-1.27139	6.36e-44	4.88e-43
SUB2	-1.96969	1.82e-195	2.16e-193
SUC2	1.36289	5.28e-12	1.36e-11
SUE1	1.13487	4.92e-07	9.65e-07
SUF10	1.65095	0.000209672	0.000335164
SUF17	2.42676	5.13e-05	8.62e-05
SUF5	-1.45162	0.01085	0.0146511
SUF6	1.58817	0.00489197	0.0068574
SUF7	2.93207	2.53e-17	8.2e-17
SUF9	-1.12691	0.00150678	0.00223243
SUI3	-1.16281	1.27e-61	1.5e-60
SUL1	5.03687	2.52e-25	1.09e-24
SUL2	4.56366	0	0
SUN4	-1.55605	3.91e-77	6.54e-76
SUP19	1.04314	0.00962414	0.013066
SUP54	2.72523	8.51e-07	1.64e-06
SUP61	-1.01526	0.0255701	0.0331275
SUP7	-1.43514	4.65e-06	8.5e-06
SUR1	1.85736	5.35e-60	6.08e-59
SUR7	-2.38888	1.95e-176	1.75e-174
SUT1	3.76058	3.72e-277	1.02e-274
SVS1	-3.15589	1.4e-243	2.81e-241
SWF1	1.18548	1.96e-14	5.65e-14
SWI5	-2.76613	1.65e-89	3.73e-88
SWP1	-1.40111	2.18e-59	2.45e-58
TAL1	-1.11698	6.17e-19	2.14e-18
TAN1	-1.25838	3.39e-33	1.91e-32
TAT1	-1.34169	1.49e-47	1.29e-46
TBS1	1.21163	2.53e-33	1.44e-32
TCB1	-1.3929	2.2e-43	1.68e-42
TCB2	-1.69382	1.81e-77	3.04e-76
TCB3	-1.55607	7.5e-62	8.89e-61
TCP1	-1.44013	5.69e-76	9.19e-75
TDA1	2.20483	1.78e-74	2.82e-73
TDA4	2.0605	1.42e-67	1.92e-66
TDA8	1.18244	6.06e-14	1.71e-13
TDH1	1.91384	0.00062162	0.000953761
TDH2	-3.46022	1.92e-47	1.66e-46
TDH3	-2.90704	2.72e-39	1.86e-38
TEA1	1.80924	7.35e-101	1.98e-99
TEC1	1.6104	2.82e-55	2.91e-54
TED1	-1.80315	8.72e-87	1.87e-85
TEF1	-1.11493	1.3e-45	1.06e-44
TEF2	-1.61152	6.77e-90	1.54e-88
TEF4	-2.36934	9.91e-211	1.46e-208
TES1	1.26874	3.3e-27	1.53e-26
TFS1	2.61804	5.41e-34	3.15e-33
TGA1	3.23318	2.28e-18	7.76e-18
TGL2	1.46597	1.49e-26	6.75e-26
THI11	2.05418	8.8e-26	3.88e-25
THI12	3.89926	6.66e-41	4.77e-40
THI13	2.4667	1.35e-27	6.39e-27
THI2	1.99737	1.94e-27	9.12e-27
THI20	1.19773	3.26e-27	1.52e-26
THI21	1.86082	1.43e-66	1.89e-65
[truncated: 466 more rows]

## Sheet: all genes set4 hypo.-set4 aero.
All genes: set4KO hypoxic/set4KO aerobic
[truncated: 6,059 more rows]

[truncated: 5 more sheets: sig genes set4 hypo.-set4 aero., all genes set4KO hypo.-WT hypo., sig genes set4KO hypo.-WT hypo., top10% set4KO aero-WT aero, top10%set4KO hypo.-WT hypo.]
